# Supplementary material for: Pyrene-embedded nanohoops: synthesis and dopant engineering for organic solar cells with an enhanced efficiency of 19.96%
Source: Chem Sci. 2026 Jan 13;17(10):5192–200. doi: 10.1039/d5sc06584d (PMC12815244; doi:10.1039/d5sc06584d)
Supplement: SC-017-D5SC06584D-s002 [file SC-017-D5SC06584D-s002.cif]

# Supplementary Information (SI) for Chemical Science.
# This journal is © The Royal Society of Chemistry 2026

####################################################################### 
# 
# This file contains crystal structure data downloaded from the 
# Cambridge Structural Database (CSD) hosted by the Cambridge 
# Crystallographic Data Centre (CCDC).
# 
# Full information about CCDC data access policies and citation 
# guidelines are available at http://www.ccdc.cam.ac.uk/access/V1 
# 
# Audit and citation data items may have been added by the CCDC. 
# Please retain this information to preserve the provenance of 
# this file and to allow appropriate attribution of the data. 
# 
#######################################################################

data_exp_22592_auto
_database_code_depnum_ccdc_archive 'CCDC 2414163'
loop_
_audit_author_name
_audit_author_address
'jing He'
;Bejing Noraml University
China
;
_audit_update_record             
;
2025-01-02 deposited with the CCDC.	2026-01-06 downloaded from the CCDC.
;
_audit_creation_date             2024-10-31
_audit_creation_method           
;
Olex2 1.3
(compiled 2020.11.12 svn.r5f609507 for OlexSys, GUI svn.r6408)
;
_shelx_SHELXL_version_number     2018/3
_chemical_name_common            ?
_chemical_name_systematic        ?
_chemical_formula_moiety         'C66 H44 O2, 2(C H2 Cl2)'
_chemical_formula_sum            'C68 H48 Cl4 O2'
_chemical_formula_weight         1038.86
_chemical_absolute_configuration syn
_chemical_melting_point          ?
_chemical_oxdiff_formula         C1H1O1
loop_
_atom_type_symbol
_atom_type_description
_atom_type_scat_dispersion_real
_atom_type_scat_dispersion_imag
_atom_type_scat_source
C C 0.0181 0.0091 'International Tables Vol C Tables 4.2.6.8 and 6.1.1.4'
H H 0.0000 0.0000 'International Tables Vol C Tables 4.2.6.8 and 6.1.1.4'
Cl Cl 0.3639 0.7018 'International Tables Vol C Tables 4.2.6.8 and 6.1.1.4'
O O 0.0492 0.0322 'International Tables Vol C Tables 4.2.6.8 and 6.1.1.4'

_shelx_space_group_comment       
;
The symmetry employed for this shelxl refinement is uniquely defined
by the following loop, which should always be used as a source of
symmetry information in preference to the above space-group names.
They are only intended as comments.
;
_space_group_crystal_system      monoclinic
_space_group_IT_number           7
_space_group_name_H-M_alt        'P 1 c 1'
_space_group_name_Hall           'P -2yc'
loop_
_space_group_symop_operation_xyz
'x, y, z'
'x, -y, z+1/2'

_cell_length_a                   17.3171(4)
_cell_length_b                   9.62150(15)
_cell_length_c                   16.4770(4)
_cell_angle_alpha                90
_cell_angle_beta                 109.052(2)
_cell_angle_gamma                90
_cell_volume                     2594.97(10)
_cell_formula_units_Z            2
_cell_measurement_reflns_used    10037
_cell_measurement_temperature    100.00(10)
_cell_measurement_theta_max      74.4330
_cell_measurement_theta_min      4.5950
_shelx_estimated_absorpt_T_max   0.528
_shelx_estimated_absorpt_T_min   0.482
_exptl_absorpt_coefficient_mu    2.444
_exptl_absorpt_correction_T_max  1.00000
_exptl_absorpt_correction_T_min  0.68994
_exptl_absorpt_correction_type   multi-scan
_exptl_absorpt_process_details   
;
CrysAlisPro 1.171.42.102a (Rigaku Oxford Diffraction, 2023)
Empirical absorption correction using spherical harmonics,
implemented in SCALE3 ABSPACK scaling algorithm.
;
_exptl_absorpt_special_details   ?
_exptl_crystal_colour            'clear light yellow'
_exptl_crystal_colour_lustre     clear
_exptl_crystal_colour_modifier   light
_exptl_crystal_colour_primary    yellow
_exptl_crystal_density_diffrn    1.330
_exptl_crystal_density_meas      ?
_exptl_crystal_density_method    ?
_exptl_crystal_description       block
_exptl_crystal_F_000             1080
_exptl_crystal_size_max          0.35
_exptl_crystal_size_mid          0.3
_exptl_crystal_size_min          0.3
_exptl_transmission_factor_max   ?
_exptl_transmission_factor_min   ?
_diffrn_reflns_av_R_equivalents  0.0357
_diffrn_reflns_av_unetI/netI     0.0388
_diffrn_reflns_Laue_measured_fraction_full 0.994
_diffrn_reflns_Laue_measured_fraction_max 0.953
_diffrn_reflns_limit_h_max       21
_diffrn_reflns_limit_h_min       -21
_diffrn_reflns_limit_k_max       8
_diffrn_reflns_limit_k_min       -11
_diffrn_reflns_limit_l_max       18
_diffrn_reflns_limit_l_min       -20
_diffrn_reflns_number            16635
_diffrn_reflns_point_group_measured_fraction_full 0.794
_diffrn_reflns_point_group_measured_fraction_max 0.742
_diffrn_reflns_theta_full        67.684
_diffrn_reflns_theta_max         76.099
_diffrn_reflns_theta_min         4.596
_diffrn_ambient_environment      N~2~
_diffrn_ambient_temperature      100.00(10)
_diffrn_detector                 'Hybrid Pixel Array Detector'
_diffrn_detector_area_resol_mean 10.0000
_diffrn_detector_type            HyPix
_diffrn_measured_fraction_theta_full 0.994
_diffrn_measured_fraction_theta_max 0.953
_diffrn_measurement_details      
;
List of Runs (angles in degrees, time in seconds):

  # Type    Start    End  Width  t~exp~   \w     \q     \k     \f   Frames
#--------------------------------------------------------------------------
  1  \w     38.00  65.00   0.50    1.02    --  104.75 -61.00 -60.00   54
  2  \w     32.00  73.00   0.50    1.02    --  104.75 -61.00 -30.00   82
  3  \w     38.00  71.00   0.50    1.02    --  104.75 -61.00   0.00   66
  4  \w     35.00  64.00   0.50    1.02    --  104.75 -61.00  30.00   58
  5  \w     41.00  66.00   0.50    1.02    --  104.75 -61.00 150.00   50
  6  \w     41.00 100.00   0.50    0.26    --   46.80  33.00 105.00  118
  7  \w     91.00 178.00   0.50    1.02    --  104.75  33.00 105.00  174
  8  \w     81.00 110.00   0.50    1.02    --  104.75-125.00-180.00   58
  9  \w    -20.00  24.00   0.50    0.26    --  -46.80  19.00-120.00   88
 10  \w    -35.00  18.00   0.50    0.26    --  -46.80  37.00 -90.00  106
 11  \w    -18.00   7.00   0.50    0.26    --   46.80 -33.00 -52.00   50
 12  \w     36.00  77.00   0.50    1.02    --  104.75-125.00-180.00   82
 13  \w    -27.00  18.00   0.50    0.26    --  -46.80  33.00 105.00   90
 14  \w    -66.00 -33.00   0.50    1.02    -- -102.00  77.00  90.00   66
 15  \w    -61.00 -33.00   0.50    1.02    -- -102.00  61.00 -60.00   56
 16  \w    -67.00 -33.00   0.50    1.02    -- -102.00  61.00 -90.00   68
 17  \w    -66.00 -32.00   0.50    1.02    -- -102.00  61.00 120.00   68
 18  \w    -65.00 -40.00   0.50    1.02    -- -102.00  61.00-120.00   50
 19  \w    -68.00 -41.00   0.50    1.02    -- -102.00  61.00-150.00   54
 20  \w    -63.00 -33.00   0.50    1.02    -- -102.00  61.00-180.00   60
 21  \w    -75.00 -45.00   0.50    1.02    -- -102.00  77.00-150.00   60
 22  \w   -115.00 -32.00   0.50    1.02    -- -102.00 125.00-150.00  166
 23  \w   -171.00 -88.00   0.50    1.02    -- -102.00 -15.00-180.00  166
 24  \w   -119.00 -45.00   0.50    0.26    --  -46.80 -33.00 -52.00  148
 25  \w   -120.00 -94.00   0.50    1.02    -- -102.00 -33.00 -52.00   52
;
_diffrn_measurement_device       'four-circle diffractometer'
_diffrn_measurement_device_type  'XtaLAB Synergy R, DW system, HyPix'
_diffrn_measurement_method       '\w scans'
_diffrn_orient_matrix_type       
'CrysAlisPro convention (1999,Acta A55,543-557)'
_diffrn_orient_matrix_UB_11      -0.0452261000
_diffrn_orient_matrix_UB_12      0.0603706000
_diffrn_orient_matrix_UB_13      -0.0895037000
_diffrn_orient_matrix_UB_21      0.0824743000
_diffrn_orient_matrix_UB_22      0.0304912000
_diffrn_orient_matrix_UB_23      -0.0130434000
_diffrn_orient_matrix_UB_31      -0.0015084000
_diffrn_orient_matrix_UB_32      -0.1451459000
_diffrn_orient_matrix_UB_33      -0.0400860000
_diffrn_radiation_monochromator  mirror
_diffrn_radiation_probe          x-ray
_diffrn_radiation_type           'Cu K\a'
_diffrn_radiation_wavelength     1.54184
_diffrn_source                   'Rotating-anode X-ray tube'
_diffrn_source_type              'Rigaku (Cu) X-ray Source'
_reflns_Friedel_coverage         0.556
_reflns_Friedel_fraction_full    0.593
_reflns_Friedel_fraction_max     0.531
_reflns_number_gt                7390
_reflns_number_total             8049
_reflns_odcompleteness_completeness 99.41
_reflns_odcompleteness_iscentric 1
_reflns_odcompleteness_theta     66.97
_reflns_special_details          
;
 Reflections were merged by SHELXL according to the crystal
 class for the calculation of statistics and refinement.
 
 _reflns_Friedel_fraction is defined as the number of unique
 Friedel pairs measured divided by the number that would be
 possible theoretically, ignoring centric projections and
 systematic absences.
;
_reflns_threshold_expression     'I > 2\s(I)'
_computing_cell_refinement       'CrysAlisPro 1.171.42.102a (Rigaku OD, 2023)'
_computing_data_collection       'CrysAlisPro 1.171.42.102a (Rigaku OD, 2023)'
_computing_data_reduction        'CrysAlisPro 1.171.42.102a (Rigaku OD, 2023)'
_computing_molecular_graphics    'Olex2 1.3 (Dolomanov et al., 2009)'
_computing_publication_material  'Olex2 1.3 (Dolomanov et al., 2009)'
_computing_structure_refinement  'SHELXL 2018/3 (Sheldrick, 2015)'
_computing_structure_solution    'SHELXT 2014/5 (Sheldrick, 2014)'
_refine_diff_density_max         1.061
_refine_diff_density_min         -0.663
_refine_diff_density_rms         0.088
_refine_ls_abs_structure_details 
;
 Flack x determined using 2387 quotients [(I+)-(I-)]/[(I+)+(I-)]
 (Parsons, Flack and Wagner, Acta Cryst. B69 (2013) 249-259).
;
_refine_ls_abs_structure_Flack   0.152(12)
_refine_ls_extinction_coef       .
_refine_ls_extinction_method     none
_refine_ls_goodness_of_fit_ref   1.060
_refine_ls_hydrogen_treatment    constr
_refine_ls_matrix_type           full
_refine_ls_number_parameters     764
_refine_ls_number_reflns         8049
_refine_ls_number_restraints     297
_refine_ls_R_factor_all          0.0836
_refine_ls_R_factor_gt           0.0786
_refine_ls_restrained_S_all      1.086
_refine_ls_shift/su_max          0.000
_refine_ls_shift/su_mean         0.000
_refine_ls_structure_factor_coef Fsqd
_refine_ls_weighting_details     
'w=1/[\s^2^(Fo^2^)+(0.1560P)^2^+1.5228P] where P=(Fo^2^+2Fc^2^)/3'
_refine_ls_weighting_scheme      calc
_refine_ls_wR_factor_gt          0.2152
_refine_ls_wR_factor_ref         0.2220
_refine_special_details          ?
_olex2_refinement_description    
;
1. Fixed Uiso
 At 1.2 times of:
  All C(H) groups, All C(H,H) groups
 At 1.5 times of:
  All C(H,H,H) groups
2. Restrained distances
 Cl3-C3 = Cl2-C3
 1.75 with sigma of 0.001
 O2-C5 = O3-C4
 1.55 with sigma of 0.001
 C67-C5
 2.5 with sigma of 0.001
 O76-C77 = O1-C8
 1.55 with sigma of 0.001
 Cl4-C6 = Cl1-C6
 1.75 with sigma of 0.001
 Cl5-C1 = Cl6-C1
 1.75 with sigma of 0.001
 Cl8-C2 = Cl7-C2
 1.75 with sigma of 0.001
3. Uiso/Uaniso restraints and constraints
C8 \\sim O1 \\sim O76 \\sim C77 \\sim C11 \\sim C10 \\sim C54 \\sim C50 \\sim
C51 \\sim C52 \\sim C53 \\sim C14 \\sim C13 \\sim C12 \\sim O3 \\sim O2 \\sim
C5 \\sim C4: within 2A with sigma of 0.004 and sigma for terminal atoms of 0.01
within 2A
C2 \\sim Cl7 \\sim Cl8 \\sim C3 \\sim Cl2 \\sim Cl3: within 2A with sigma of
0.004 and sigma for terminal atoms of 0.01 within 2A
C1 \\sim Cl6 \\sim Cl5 \\sim C6 \\sim Cl1 \\sim Cl4: within 2A with sigma of
0.004 and sigma for terminal atoms of 0.01 within 2A
4. Others
 Sof(C8)=Sof(H8A)=Sof(H8B)=Sof(H8C)=Sof(O1)=1-FVAR(1)
 Sof(O76)=Sof(C77)=Sof(H77A)=Sof(H77B)=Sof(H77C)=FVAR(1)
 Sof(O2)=Sof(C5)=Sof(H5A)=Sof(H5B)=Sof(H5C)=1-FVAR(2)
 Sof(O3)=Sof(C4)=Sof(H4A)=Sof(H4B)=Sof(H4C)=FVAR(2)
 Sof(Cl6)=Sof(Cl5)=Sof(C1)=Sof(H1A)=Sof(H1B)=1-FVAR(3)
 Sof(Cl1)=Sof(Cl4)=Sof(C6)=Sof(H6A)=Sof(H6B)=FVAR(3)
 Sof(Cl7)=Sof(Cl8)=Sof(C2)=Sof(H2A)=Sof(H2B)=1-FVAR(4)
 Sof(Cl2)=Sof(Cl3)=Sof(C3)=Sof(H3A)=Sof(H3B)=FVAR(4)
5.a Riding coordinates:
 C5(H5A,H5B,H5C)
5.b Secondary CH2 refined with riding coordinates:
 C3(H3A,H3B), C6(H6A,H6B), C1(H1A,H1B), C2(H2A,H2B)
5.c Aromatic/amide H refined with riding coordinates:
 C69(H69), C16(H16), C60(H60), C20(H20), C68(H68), C67(H67), C19(H19),
 C39(H39), C56(H56), C40(H40), C72(H72), C63(H63), C47(H47), C59(H59), C31(H31),
  C73(H73), C64(H64), C51(H51), C55(H55), C23(H23), C58(H58), C32(H32),
 C43(H43), C57(H57), C54(H54), C28(H28), C70(H70), C44(H44), C62(H62), C27(H27),
  C35(H35), C66(H66), C24(H24), C36(H36), C71(H71), C61(H61), C48(H48), C65(H65)
5.d Idealised Me refined as rotating group:
 C77(H77A,H77B,H77C), C8(H8A,H8B,H8C), C4(H4A,H4B,H4C)
;
_atom_sites_solution_hydrogens   mixed
_atom_sites_solution_primary     ?
_atom_sites_solution_secondary   ?
loop_
_atom_site_label
_atom_site_type_symbol
_atom_site_fract_x
_atom_site_fract_y
_atom_site_fract_z
_atom_site_U_iso_or_equiv
_atom_site_adp_type
_atom_site_occupancy
_atom_site_site_symmetry_order
_atom_site_calc_flag
_atom_site_refinement_flags_posn
_atom_site_refinement_flags_adp
_atom_site_refinement_flags_occupancy
_atom_site_disorder_assembly
_atom_site_disorder_group
C18 C -0.8254(4) -0.6489(6) -0.4384(5) 0.0343(12) Uani 1 1 d . . . . .
C17 C -0.7500(4) -0.7271(5) -0.3949(5) 0.0346(12) Uani 1 1 d . . . . .
C33 C -0.5211(5) 0.2813(6) -0.7671(5) 0.0457(15) Uani 1 1 d . . . . .
C15 C -0.6244(5) -0.7515(5) -0.2736(5) 0.0355(12) Uani 1 1 d . . . . .
C69 C -0.0981(4) 0.0827(6) -0.4427(5) 0.0385(13) Uani 1 1 d . . . . .
H69 H -0.066872 0.116836 -0.387700 0.046 Uiso 1 1 calc R U . . .
C16 C -0.7077(4) -0.7180(6) -0.3065(5) 0.0346(12) Uani 1 1 d . . . . .
H16 H -0.735797 -0.689019 -0.268603 0.042 Uiso 1 1 calc R U . . .
C60 C -0.8145(4) 0.0783(6) -0.8559(5) 0.0360(12) Uani 1 1 d . . . . .
H60 H -0.806306 0.070135 -0.909991 0.043 Uiso 1 1 calc R U . . .
C20 C -0.8801(4) -0.4162(5) -0.4695(5) 0.0336(11) Uani 1 1 d . . . . .
H20 H -0.884657 -0.324623 -0.450013 0.040 Uiso 1 1 calc R U . . .
C68 C -0.1461(4) 0.1744(6) -0.5046(5) 0.0390(13) Uani 1 1 d . . . . .
H68 H -0.146243 0.270361 -0.491139 0.047 Uiso 1 1 calc R U . . .
C67 C -0.7106(4) -0.7882(5) -0.4479(5) 0.0373(12) Uani 1 1 d D . . . .
H67 H -0.741055 -0.807679 -0.506105 0.045 Uiso 1 1 calc R U . . .
C19 C -0.8333(4) -0.5116(6) -0.4119(5) 0.0353(12) Uani 1 1 d . . . . .
H19 H -0.806228 -0.484817 -0.354119 0.042 Uiso 1 1 calc R U . . .
C39 C -0.1827(4) -0.0088(6) -0.6073(5) 0.0363(12) Uani 1 1 d . . . . .
H39 H -0.208416 -0.040326 -0.664414 0.044 Uiso 1 1 calc R U . . .
C29 C -0.7686(4) 0.1760(6) -0.7961(5) 0.0357(12) Uani 1 1 d . . . . .
C56 C -0.5768(4) -0.7283(6) -0.1857(5) 0.0399(13) Uani 1 1 d . . . . .
H56 H -0.603867 -0.708091 -0.145432 0.048 Uiso 1 1 calc R U . . .
C38 C -0.1939(4) 0.1277(6) -0.5860(5) 0.0358(12) Uani 1 1 d . . . . .
C40 C -0.1344(4) -0.1005(6) -0.5459(5) 0.0384(13) Uani 1 1 d . . . . .
H40 H -0.127502 -0.193296 -0.561922 0.046 Uiso 1 1 calc R U . . .
C72 C -0.8791(4) -0.6881(6) -0.5188(5) 0.0351(12) Uani 1 1 d . . . . .
H72 H -0.884310 -0.783728 -0.534072 0.042 Uiso 1 1 calc R U . . .
C63 C -0.6422(4) 0.1449(6) -0.8330(5) 0.0398(12) Uani 1 1 d . . . . .
H63 H -0.667295 0.067782 -0.867593 0.048 Uiso 1 1 calc R U . . .
C21 C -0.9209(4) -0.4489(6) -0.5550(5) 0.0367(12) Uani 1 1 d . . . . .
C47 C -0.1371(5) -0.6372(6) -0.2988(5) 0.0447(14) Uani 1 1 d . . . . .
H47 H -0.105362 -0.663392 -0.333706 0.054 Uiso 1 1 calc R U . . .
C59 C -0.8710(4) -0.0057(6) -0.8378(5) 0.0384(13) Uani 1 1 d . . . . .
H59 H -0.900239 -0.072044 -0.879127 0.046 Uiso 1 1 calc R U . . .
C41 C -0.0958(4) -0.0575(6) -0.4609(5) 0.0357(12) Uani 1 1 d . . . . .
C13 C -0.6285(5) -0.8205(6) -0.4176(5) 0.0416(12) Uani 1 1 d . U . . .
C14 C -0.5825(5) -0.7944(5) -0.3303(5) 0.0379(11) Uani 1 1 d . U . . .
C31 C -0.6504(5) 0.3475(6) -0.7538(5) 0.0488(16) Uani 1 1 d . . . . .
H31 H -0.681401 0.412210 -0.733677 0.059 Uiso 1 1 calc R U . . .
C26 C -0.8866(4) 0.0043(6) -0.7591(5) 0.0384(13) Uani 1 1 d . . . . .
C73 C -0.9248(4) -0.5913(6) -0.5765(5) 0.0351(11) Uani 1 1 d . . . . .
H73 H -0.959234 -0.620930 -0.631323 0.042 Uiso 1 1 calc R U . . .
C64 C -0.5602(5) 0.1706(6) -0.8181(5) 0.0439(14) Uani 1 1 d . . . . .
H64 H -0.530232 0.111631 -0.843197 0.053 Uiso 1 1 calc R U . . .
C51 C -0.3668(5) -0.7434(6) -0.1950(5) 0.0415(12) Uani 1 1 d . U . . .
H51 H -0.336052 -0.720402 -0.137479 0.050 Uiso 1 1 calc R U . . .
C30 C -0.6892(4) 0.2295(6) -0.7983(5) 0.0407(13) Uani 1 1 d . . . . .
C50 C -0.3261(5) -0.7563(7) -0.2559(5) 0.0454(12) Uani 1 1 d . U . . .
C22 C -0.9391(4) -0.3372(6) -0.6208(4) 0.0340(11) Uani 1 1 d . . . . .
C52 C -0.4501(5) -0.7632(6) -0.2161(5) 0.0413(12) Uani 1 1 d . U . . .
C55 C -0.4947(5) -0.7342(6) -0.1587(5) 0.0418(14) Uani 1 1 d . . . . .
H55 H -0.465487 -0.718776 -0.099648 0.050 Uiso 1 1 calc R U . . .
C45 C -0.0836(4) -0.3927(7) -0.2886(5) 0.0410(13) Uani 1 1 d . . . . .
C23 C -0.9593(4) -0.2015(6) -0.6038(5) 0.0390(13) Uani 1 1 d . . . . .
H23 H -0.978156 -0.184906 -0.556628 0.047 Uiso 1 1 calc R U . . .
C53 C -0.4967(5) -0.8013(6) -0.3020(5) 0.0409(11) Uani 1 1 d . U . . .
C58 C -0.9128(4) -0.2483(6) -0.7471(5) 0.0358(12) Uani 1 1 d . . . . .
H58 H -0.900423 -0.266017 -0.798244 0.043 Uiso 1 1 calc R U . . .
C32 C -0.5688(5) 0.3723(6) -0.7383(6) 0.0530(18) Uani 1 1 d . . . . .
H32 H -0.544554 0.453206 -0.707367 0.064 Uiso 1 1 calc R U . . .
C43 C -0.0872(4) -0.1452(6) -0.3157(5) 0.0397(13) Uani 1 1 d . . . . .
H43 H -0.093844 -0.053510 -0.297581 0.048 Uiso 1 1 calc R U . . .
C57 C -0.9213(4) -0.3585(6) -0.6962(5) 0.0367(12) Uani 1 1 d . . . . .
H57 H -0.914669 -0.450832 -0.713361 0.044 Uiso 1 1 calc R U . . .
C10 C -0.4547(5) -0.8300(7) -0.3616(5) 0.0488(13) Uani 1 1 d . U . . .
C46 C -0.1212(4) -0.5091(6) -0.2558(5) 0.0390(12) Uani 1 1 d . . . . .
C54 C -0.3717(5) -0.8066(7) -0.3377(5) 0.0513(14) Uani 1 1 d . U . . .
H54 H -0.344281 -0.825261 -0.377932 0.062 Uiso 1 1 calc R U . . .
C42 C -0.0717(4) -0.1655(6) -0.3937(5) 0.0384(13) Uani 1 1 d . . . . .
C28 C -0.7922(5) 0.1994(6) -0.7247(5) 0.0445(14) Uani 1 1 d . . . . .
H28 H -0.768341 0.273953 -0.687070 0.053 Uiso 1 1 calc R U . . .
C70 C -0.0546(4) -0.4111(7) -0.3578(5) 0.0431(14) Uani 1 1 d . . . . .
H70 H -0.038761 -0.501170 -0.369960 0.052 Uiso 1 1 calc R U . . .
C44 C -0.0927(5) -0.2560(7) -0.2655(5) 0.0441(14) Uani 1 1 d . . . . .
H44 H -0.103195 -0.238930 -0.213307 0.053 Uiso 1 1 calc R U . . .
C12 C -0.5854(5) -0.8686(8) -0.4752(5) 0.0539(13) Uani 1 1 d . U . . .
C37 C -0.2667(4) 0.2062(6) -0.6410(5) 0.0426(14) Uani 1 1 d . . . . .
C62 C -0.1594(5) -0.4874(7) -0.1938(5) 0.0445(14) Uani 1 1 d . . . . .
H62 H -0.143522 -0.411053 -0.155370 0.053 Uiso 1 1 calc R U . . .
C27 C -0.8505(5) 0.1155(6) -0.7071(5) 0.0436(14) Uani 1 1 d . . . . .
H27 H -0.865892 0.135078 -0.657916 0.052 Uiso 1 1 calc R U . . .
C35 C -0.3904(5) 0.3292(7) -0.6486(6) 0.0525(17) Uani 1 1 d . . . . .
H35 H -0.418833 0.388335 -0.621831 0.063 Uiso 1 1 calc R U . . .
C49 C -0.2457(4) -0.6929(7) -0.2422(5) 0.0427(14) Uani 1 1 d . . . . .
C66 C -0.3030(5) 0.1735(7) -0.7290(5) 0.0442(14) Uani 1 1 d . . . . .
H66 H -0.272429 0.124484 -0.758346 0.053 Uiso 1 1 calc R U . . .
O76 O -0.4499(6) -0.8730(12) -0.5007(6) 0.0585(19) Uani 0.624(12) 1 d D U P A 1
C34 C -0.4297(5) 0.2816(6) -0.7314(5) 0.0463(15) Uani 1 1 d . . . . .
C25 C -0.9224(4) -0.1102(6) -0.7234(5) 0.0370(12) Uani 1 1 d . . . . .
C24 C -0.9520(4) -0.0921(6) -0.6547(5) 0.0406(13) Uani 1 1 d . . . . .
H24 H -0.967484 -0.001685 -0.642774 0.049 Uiso 1 1 calc R U . . .
C36 C -0.3090(5) 0.2913(6) -0.6037(6) 0.0487(16) Uani 1 1 d . . . . .
H36 H -0.283222 0.325054 -0.547113 0.058 Uiso 1 1 calc R U . . .
C71 C -0.0489(4) -0.3000(7) -0.4088(5) 0.0430(14) Uani 1 1 d . . . . .
H71 H -0.028806 -0.315350 -0.455229 0.052 Uiso 1 1 calc R U . . .
C61 C -0.2204(5) -0.5770(7) -0.1884(5) 0.0468(15) Uani 1 1 d . . . . .
H61 H -0.246132 -0.559026 -0.146598 0.056 Uiso 1 1 calc R U . . .
C48 C -0.1963(5) -0.7256(7) -0.2923(5) 0.0452(14) Uani 1 1 d . . . . .
H48 H -0.204335 -0.811409 -0.322368 0.054 Uiso 1 1 calc R U . . .
C11 C -0.5026(5) -0.8700(8) -0.4485(6) 0.0579(14) Uani 1 1 d . U . . .
C65 C -0.3816(5) 0.2118(7) -0.7721(5) 0.0485(15) Uani 1 1 d . . . . .
H65 H -0.404385 0.190499 -0.831513 0.058 Uiso 1 1 calc R U . . .
C77 C -0.4925(7) -0.9261(14) -0.5933(6) 0.062(3) Uani 0.624(12) 1 d D U P A 1
H77A H -0.501816 -0.848019 -0.633507 0.093 Uiso 0.624(12) 1 calc R U P A 1
H77B H -0.544913 -0.968727 -0.596988 0.093 Uiso 0.624(12) 1 calc R U P A 1
H77C H -0.457622 -0.995311 -0.607939 0.093 Uiso 0.624(12) 1 calc R U P A 1
C8 C -0.5418(12) -1.022(3) -0.5541(17) 0.082(4) Uani 0.376(12) 1 d D U P A 2
H8A H -0.574055 -1.057684 -0.519608 0.122 Uiso 0.376(12) 1 calc R U P A 2
H8B H -0.525055 -1.099458 -0.583227 0.122 Uiso 0.376(12) 1 calc R U P A 2
H8C H -0.574971 -0.956554 -0.597028 0.122 Uiso 0.376(12) 1 calc R U P A 2
O1 O -0.4650(8) -0.9465(17) -0.4949(9) 0.052(2) Uani 0.376(12) 1 d D U P A 2
Cl2 Cl -0.3154(3) -0.1481(3) -0.4542(3) 0.0612(8) Uani 0.669(5) 1 d D U P B 1
Cl3 Cl -0.3337(3) -0.4481(3) -0.4558(4) 0.0784(11) Uani 0.669(5) 1 d D U P B 1
C3 C -0.2683(5) -0.3072(3) -0.4164(10) 0.074(3) Uani 0.669(5) 1 d D U P B 1
H3A H -0.250515 -0.307679 -0.352859 0.089 Uiso 0.669(5) 1 calc R U P B 1
H3B H -0.219113 -0.317436 -0.433917 0.089 Uiso 0.669(5) 1 calc R U P B 1
Cl1 Cl -0.7155(3) -0.4447(4) -0.5651(3) 0.0685(9) Uani 0.702(5) 1 d D U P C 1
Cl4 Cl -0.5403(3) -0.4571(4) -0.4721(3) 0.0764(10) Uani 0.702(5) 1 d D U P C 1
C6 C -0.6388(3) -0.4505(12) -0.4649(3) 0.058(2) Uani 0.702(5) 1 d D U P C 1
H6A H -0.643435 -0.367278 -0.431451 0.069 Uiso 0.702(5) 1 calc R U P C 1
H6B H -0.647418 -0.533366 -0.433203 0.069 Uiso 0.702(5) 1 calc R U P C 1
O3 O -0.6334(5) -0.8971(7) -0.5572(7) 0.0600(16) Uani 0.880(16) 1 d D U P D -2
C4 C -0.6695(6) -1.0458(7) -0.5644(7) 0.064(2) Uani 0.880(16) 1 d D U P D -2
H4A H -0.694504 -1.070393 -0.625070 0.096 Uiso 0.880(16) 1 calc R U P D -2
H4B H -0.710954 -1.049096 -0.535784 0.096 Uiso 0.880(16) 1 calc R U P D -2
H4C H -0.625748 -1.112027 -0.536853 0.096 Uiso 0.880(16) 1 calc R U P D -2
O2 O -0.6364(17) -0.944(7) -0.554(4) 0.058(2) Uani 0.120(16) 1 d D U P D -1
C5 C -0.7292(17) -0.956(4) -0.569(2) 0.066(5) Uani 0.120(16) 1 d D U P D -1
H5A H -0.746724 -1.012298 -0.621074 0.099 Uiso 0.120(16) 1 d R U P D -1
H5B H -0.760164 -0.983619 -0.530944 0.099 Uiso 0.120(16) 1 d R U P D -1
H5C H -0.739184 -0.857599 -0.583604 0.099 Uiso 0.120(16) 1 d R U P D -1
Cl6 Cl -0.6487(6) -0.5207(8) -0.5555(6) 0.080(2) Uani 0.298(5) 1 d D U P C 2
Cl5 Cl -0.7279(5) -0.2548(10) -0.5560(6) 0.082(2) Uani 0.298(5) 1 d D U P C 2
C1 C -0.6921(15) -0.4080(15) -0.4990(10) 0.067(3) Uani 0.298(5) 1 d D U P C 2
H1A H -0.650648 -0.384543 -0.443156 0.081 Uiso 0.298(5) 1 calc R U P C 2
H1B H -0.737929 -0.455675 -0.487131 0.081 Uiso 0.298(5) 1 calc R U P C 2
Cl7 Cl -0.4392(6) -0.4754(9) -0.4527(6) 0.092(2) Uani 0.331(5) 1 d D U P B 2
Cl8 Cl -0.2903(6) -0.3407(10) -0.4533(6) 0.089(2) Uani 0.331(5) 1 d D U P B 2
C2 C -0.3340(6) -0.459(2) -0.4005(12) 0.079(3) Uani 0.331(5) 1 d D U P B 2
H2A H -0.323926 -0.428134 -0.340713 0.094 Uiso 0.331(5) 1 calc R U P B 2
H2B H -0.307696 -0.551380 -0.398487 0.094 Uiso 0.331(5) 1 calc R U P B 2

loop_
_atom_site_aniso_label
_atom_site_aniso_U_11
_atom_site_aniso_U_22
_atom_site_aniso_U_33
_atom_site_aniso_U_23
_atom_site_aniso_U_13
_atom_site_aniso_U_12
C18 0.037(3) 0.032(2) 0.036(3) -0.004(2) 0.016(2) -0.006(2)
C17 0.039(3) 0.029(2) 0.035(3) 0.000(2) 0.010(2) -0.007(2)
C33 0.047(3) 0.037(3) 0.047(4) 0.012(3) 0.007(3) 0.002(2)
C15 0.051(3) 0.025(2) 0.030(3) 0.002(2) 0.012(2) -0.005(2)
C69 0.029(3) 0.043(3) 0.040(3) -0.008(2) 0.007(2) -0.001(2)
C16 0.041(3) 0.035(3) 0.027(3) 0.000(2) 0.011(2) -0.013(2)
C60 0.038(3) 0.034(3) 0.035(3) 0.001(2) 0.010(2) 0.010(2)
C20 0.036(3) 0.032(2) 0.035(3) -0.005(2) 0.015(2) 0.001(2)
C68 0.034(3) 0.032(3) 0.047(4) -0.002(2) 0.009(2) -0.002(2)
C67 0.049(3) 0.025(2) 0.036(3) 0.000(2) 0.010(2) 0.001(2)
C19 0.036(3) 0.039(3) 0.031(3) -0.007(2) 0.011(2) -0.007(2)
C39 0.033(3) 0.041(3) 0.035(3) -0.001(2) 0.012(2) -0.005(2)
C29 0.035(3) 0.031(2) 0.036(3) 0.005(2) 0.004(2) 0.006(2)
C56 0.046(3) 0.045(3) 0.031(3) 0.005(2) 0.015(2) -0.010(2)
C38 0.029(3) 0.039(3) 0.039(3) 0.001(2) 0.009(2) -0.005(2)
C40 0.036(3) 0.035(3) 0.048(4) -0.004(2) 0.019(3) -0.001(2)
C72 0.035(3) 0.033(3) 0.038(3) -0.005(2) 0.013(2) -0.008(2)
C63 0.041(3) 0.030(3) 0.044(3) 0.001(2) 0.008(2) 0.004(2)
C21 0.025(2) 0.042(3) 0.045(3) -0.004(2) 0.014(2) 0.002(2)
C47 0.046(3) 0.043(3) 0.048(4) 0.005(3) 0.019(3) 0.017(3)
C59 0.035(3) 0.035(3) 0.041(3) -0.002(2) 0.005(2) 0.005(2)
C41 0.025(2) 0.039(3) 0.044(3) -0.001(2) 0.013(2) 0.001(2)
C13 0.049(3) 0.033(2) 0.040(3) -0.002(2) 0.011(2) 0.006(2)
C14 0.049(3) 0.026(2) 0.036(2) 0.0011(19) 0.011(2) 0.0051(19)
C31 0.047(4) 0.030(3) 0.060(4) -0.003(3) 0.004(3) 0.007(2)
C26 0.029(3) 0.041(3) 0.040(3) -0.005(2) 0.004(2) 0.007(2)
C73 0.034(3) 0.041(3) 0.030(3) -0.003(2) 0.009(2) -0.002(2)
C64 0.046(3) 0.039(3) 0.045(4) 0.008(3) 0.012(3) 0.008(2)
C51 0.048(3) 0.038(2) 0.035(3) 0.007(2) 0.009(2) 0.008(2)
C30 0.041(3) 0.030(2) 0.046(4) 0.007(2) 0.008(3) 0.006(2)
C50 0.046(3) 0.045(2) 0.040(3) 0.007(2) 0.008(2) 0.018(2)
C22 0.023(2) 0.045(3) 0.031(3) -0.004(2) 0.005(2) 0.001(2)
C52 0.047(3) 0.035(2) 0.039(3) 0.006(2) 0.010(2) 0.007(2)
C55 0.051(4) 0.043(3) 0.028(3) 0.006(2) 0.009(2) -0.010(3)
C45 0.035(3) 0.051(3) 0.034(3) 0.004(3) 0.006(2) 0.016(2)
C23 0.038(3) 0.043(3) 0.040(3) -0.002(2) 0.017(2) 0.010(2)
C53 0.051(2) 0.031(2) 0.037(2) 0.0021(19) 0.009(2) 0.0078(19)
C58 0.029(3) 0.044(3) 0.032(3) -0.008(2) 0.008(2) 0.006(2)
C32 0.046(4) 0.033(3) 0.067(5) -0.001(3) 0.001(3) 0.007(3)
C43 0.040(3) 0.041(3) 0.033(3) -0.004(2) 0.006(2) 0.007(2)
C57 0.034(3) 0.036(3) 0.038(3) -0.007(2) 0.009(2) 0.003(2)
C10 0.050(2) 0.048(2) 0.044(3) -0.006(2) 0.010(2) 0.019(2)
C46 0.038(3) 0.042(3) 0.034(3) 0.005(2) 0.007(2) 0.013(2)
C54 0.052(3) 0.054(3) 0.045(3) -0.002(2) 0.012(2) 0.023(2)
C42 0.027(3) 0.041(3) 0.046(3) -0.004(3) 0.010(2) 0.005(2)
C28 0.047(3) 0.036(3) 0.043(4) -0.003(3) 0.005(3) 0.004(2)
C70 0.040(3) 0.044(3) 0.047(4) 0.006(3) 0.016(3) 0.018(2)
C44 0.046(3) 0.049(3) 0.034(3) 0.000(3) 0.008(3) 0.013(3)
C12 0.055(2) 0.059(3) 0.042(2) -0.013(2) 0.008(2) 0.021(2)
C37 0.034(3) 0.040(3) 0.053(4) 0.004(3) 0.013(3) -0.001(2)
C62 0.041(3) 0.051(3) 0.043(4) 0.004(3) 0.016(3) 0.011(3)
C27 0.049(3) 0.041(3) 0.042(4) -0.003(3) 0.017(3) 0.006(3)
C35 0.044(4) 0.041(3) 0.066(5) -0.002(3) 0.008(3) 0.008(3)
C49 0.041(3) 0.049(3) 0.036(3) 0.011(3) 0.009(2) 0.016(3)
C66 0.040(3) 0.048(3) 0.044(4) 0.004(3) 0.012(3) -0.004(3)
O76 0.051(3) 0.071(4) 0.053(3) -0.022(3) 0.016(3) 0.016(3)
C34 0.049(4) 0.033(3) 0.054(4) 0.003(3) 0.011(3) 0.003(2)
C25 0.031(3) 0.039(3) 0.037(3) -0.002(2) 0.005(2) 0.009(2)
C24 0.036(3) 0.043(3) 0.044(3) -0.001(3) 0.014(2) 0.011(2)
C36 0.043(3) 0.038(3) 0.059(4) -0.010(3) 0.007(3) -0.001(2)
C71 0.038(3) 0.047(3) 0.047(4) 0.002(3) 0.019(3) 0.013(2)
C61 0.042(3) 0.059(4) 0.042(4) 0.002(3) 0.019(3) 0.008(3)
C48 0.050(4) 0.041(3) 0.045(4) 0.003(3) 0.015(3) 0.016(3)
C11 0.055(3) 0.065(3) 0.049(3) -0.017(2) 0.010(2) 0.024(2)
C65 0.045(3) 0.047(3) 0.047(4) 0.008(3) 0.007(3) -0.001(3)
C77 0.053(5) 0.075(6) 0.065(6) 0.006(5) 0.030(4) -0.004(5)
C8 0.076(6) 0.087(7) 0.072(6) -0.006(6) 0.010(6) 0.013(6)
O1 0.049(4) 0.059(4) 0.048(3) -0.022(4) 0.017(3) 0.020(4)
Cl2 0.0668(17) 0.0648(15) 0.0500(15) 0.0001(12) 0.0166(12) 0.0049(12)
Cl3 0.0660(19) 0.0654(18) 0.087(2) -0.0017(17) 0.0025(16) 0.0084(14)
C3 0.073(5) 0.074(5) 0.071(6) -0.018(5) 0.018(5) 0.011(4)
Cl1 0.0496(14) 0.103(2) 0.0543(16) -0.0010(15) 0.0189(11) -0.0176(14)
Cl4 0.0559(16) 0.099(2) 0.077(2) 0.0072(16) 0.0251(14) 0.0069(14)
C6 0.065(4) 0.066(4) 0.049(4) -0.007(4) 0.027(4) -0.014(4)
O3 0.055(3) 0.074(4) 0.044(2) -0.018(3) 0.006(2) 0.026(2)
C4 0.065(5) 0.060(5) 0.056(5) -0.020(4) 0.005(4) 0.010(4)
O2 0.056(4) 0.066(4) 0.046(4) -0.015(4) 0.008(4) 0.020(4)
C5 0.064(8) 0.072(8) 0.051(8) -0.016(8) 0.005(8) 0.018(8)
Cl6 0.103(5) 0.077(4) 0.065(4) -0.002(3) 0.035(3) -0.023(4)
Cl5 0.056(4) 0.124(6) 0.064(4) -0.004(4) 0.018(3) 0.000(4)
C1 0.070(5) 0.081(5) 0.053(5) -0.007(5) 0.022(5) -0.011(5)
Cl7 0.122(6) 0.085(4) 0.069(4) 0.002(3) 0.034(4) -0.010(4)
Cl8 0.086(4) 0.103(5) 0.074(4) -0.005(4) 0.018(4) 0.016(4)
C2 0.083(6) 0.078(5) 0.071(6) -0.012(5) 0.021(5) 0.012(5)

_geom_special_details            
;
 All esds (except the esd in the dihedral angle between two l.s. planes)
 are estimated using the full covariance matrix.  The cell esds are taken
 into account individually in the estimation of esds in distances, angles
 and torsion angles; correlations between esds in cell parameters are only
 used when they are defined by crystal symmetry.  An approximate (isotropic)
 treatment of cell esds is used for estimating esds involving l.s. planes.
;
loop_
_geom_bond_atom_site_label_1
_geom_bond_atom_site_label_2
_geom_bond_distance
_geom_bond_site_symmetry_2
_geom_bond_publ_flag
C18 C17 1.474(8) . ?
C18 C19 1.413(8) . ?
C18 C72 1.399(8) . ?
C17 C16 1.402(8) . ?
C17 C67 1.402(9) . ?
C33 C64 1.389(10) . ?
C33 C32 1.390(10) . ?
C33 C34 1.497(10) . ?
C15 C16 1.404(9) . ?
C15 C56 1.430(9) . ?
C15 C14 1.419(9) . ?
C69 H69 0.9500 . ?
C69 C68 1.398(9) . ?
C69 C41 1.384(8) . ?
C16 H16 0.9500 . ?
C60 H60 0.9500 . ?
C60 C29 1.406(8) . ?
C60 C59 1.376(9) . ?
C20 H20 0.9500 . ?
C20 C19 1.376(9) . ?
C20 C21 1.391(9) . ?
C68 H68 0.9500 . ?
C68 C38 1.401(9) . ?
C67 H67 0.9500 . ?
C67 C13 1.379(9) . ?
C19 H19 0.9500 . ?
C39 H39 0.9500 . ?
C39 C38 1.389(8) . ?
C39 C40 1.396(9) . ?
C29 C30 1.480(9) . ?
C29 C28 1.384(9) . ?
C56 H56 0.9500 . ?
C56 C55 1.345(9) . ?
C38 C37 1.495(9) . ?
C40 H40 0.9500 . ?
C40 C41 1.404(9) . ?
C72 H72 0.9500 . ?
C72 C73 1.380(8) . ?
C63 H63 0.9500 . ?
C63 C64 1.382(9) . ?
C63 C30 1.397(9) . ?
C21 C73 1.411(8) . ?
C21 C22 1.486(9) . ?
C47 H47 0.9500 . ?
C47 C46 1.404(9) . ?
C47 C48 1.362(10) . ?
C59 H59 0.9500 . ?
C59 C26 1.411(9) . ?
C41 C42 1.476(9) . ?
C13 C14 1.420(9) . ?
C13 C12 1.462(10) . ?
C14 C53 1.406(9) . ?
C31 H31 0.9500 . ?
C31 C30 1.399(9) . ?
C31 C32 1.372(10) . ?
C26 C27 1.386(9) . ?
C26 C25 1.478(9) . ?
C73 H73 0.9500 . ?
C64 H64 0.9500 . ?
C51 H51 0.9500 . ?
C51 C50 1.408(9) . ?
C51 C52 1.381(9) . ?
C50 C54 1.406(10) . ?
C50 C49 1.468(10) . ?
C22 C23 1.403(8) . ?
C22 C57 1.390(8) . ?
C52 C55 1.432(9) . ?
C52 C53 1.429(9) . ?
C55 H55 0.9500 . ?
C45 C46 1.483(10) . ?
C45 C70 1.398(9) . ?
C45 C44 1.392(9) . ?
C23 H23 0.9500 . ?
C23 C24 1.377(9) . ?
C53 C10 1.427(10) . ?
C58 H58 0.9500 . ?
C58 C57 1.390(9) . ?
C58 C25 1.410(8) . ?
C32 H32 0.9500 . ?
C43 H43 0.9500 . ?
C43 C42 1.409(9) . ?
C43 C44 1.371(9) . ?
C57 H57 0.9500 . ?
C10 C54 1.379(11) . ?
C10 C11 1.453(10) . ?
C46 C62 1.402(9) . ?
C54 H54 0.9500 . ?
C42 C71 1.399(8) . ?
C28 H28 0.9500 . ?
C28 C27 1.396(10) . ?
C70 H70 0.9500 . ?
C70 C71 1.384(9) . ?
C44 H44 0.9500 . ?
C12 C11 1.356(11) . ?
C12 O3 1.364(10) . ?
C12 O2 1.49(6) . ?
C37 C66 1.416(10) . ?
C37 C36 1.370(10) . ?
C62 H62 0.9500 . ?
C62 C61 1.389(10) . ?
C27 H27 0.9500 . ?
C35 H35 0.9500 . ?
C35 C34 1.389(11) . ?
C35 C36 1.410(10) . ?
C49 C61 1.403(10) . ?
C49 C48 1.404(9) . ?
C66 H66 0.9500 . ?
C66 C65 1.365(10) . ?
O76 C11 1.444(12) . ?
O76 C77 1.5484(14) . ?
C34 C65 1.400(10) . ?
C25 C24 1.397(9) . ?
C24 H24 0.9500 . ?
C36 H36 0.9500 . ?
C71 H71 0.9500 . ?
C61 H61 0.9500 . ?
C48 H48 0.9500 . ?
C11 O1 1.369(14) . ?
C65 H65 0.9500 . ?
C77 H77A 0.9800 . ?
C77 H77B 0.9800 . ?
C77 H77C 0.9800 . ?
C8 H8A 0.9800 . ?
C8 H8B 0.9800 . ?
C8 H8C 0.9800 . ?
C8 O1 1.5502(14) . ?
Cl2 C3 1.7501(14) . ?
Cl3 C3 1.7503(14) . ?
C3 H3A 0.9900 . ?
C3 H3B 0.9900 . ?
Cl1 C6 1.7503(13) . ?
Cl4 C6 1.7496(13) . ?
C6 H6A 0.9900 . ?
C6 H6B 0.9900 . ?
O3 C4 1.5501(14) . ?
C4 H4A 0.9800 . ?
C4 H4B 0.9800 . ?
C4 H4C 0.9800 . ?
O2 C5 1.5500(14) . ?
C5 H5A 0.9801 . ?
C5 H5B 0.9799 . ?
C5 H5C 0.9800 . ?
Cl6 C1 1.7498(14) . ?
Cl5 C1 1.7499(14) . ?
C1 H1A 0.9900 . ?
C1 H1B 0.9900 . ?
Cl7 C2 1.7500(14) . ?
Cl8 C2 1.7500(14) . ?
C2 H2A 0.9900 . ?
C2 H2B 0.9900 . ?

loop_
_geom_angle_atom_site_label_1
_geom_angle_atom_site_label_2
_geom_angle_atom_site_label_3
_geom_angle
_geom_angle_site_symmetry_1
_geom_angle_site_symmetry_3
_geom_angle_publ_flag
C19 C18 C17 119.1(5) . . ?
C72 C18 C17 122.2(5) . . ?
C72 C18 C19 116.3(5) . . ?
C16 C17 C18 123.6(5) . . ?
C67 C17 C18 116.4(5) . . ?
C67 C17 C16 118.5(5) . . ?
C64 C33 C32 117.5(6) . . ?
C64 C33 C34 119.0(6) . . ?
C32 C33 C34 122.3(6) . . ?
C16 C15 C56 122.4(5) . . ?
C16 C15 C14 119.6(5) . . ?
C14 C15 C56 117.5(6) . . ?
C68 C69 H69 119.7 . . ?
C41 C69 H69 119.7 . . ?
C41 C69 C68 120.6(6) . . ?
C17 C16 C15 120.6(5) . . ?
C17 C16 H16 119.7 . . ?
C15 C16 H16 119.7 . . ?
C29 C60 H60 119.3 . . ?
C59 C60 H60 119.3 . . ?
C59 C60 C29 121.3(6) . . ?
C19 C20 H20 118.8 . . ?
C19 C20 C21 122.5(5) . . ?
C21 C20 H20 118.8 . . ?
C69 C68 H68 119.3 . . ?
C69 C68 C38 121.4(5) . . ?
C38 C68 H68 119.3 . . ?
C17 C67 H67 119.3 . . ?
C13 C67 C17 121.5(6) . . ?
C13 C67 H67 119.3 . . ?
C18 C19 H19 119.8 . . ?
C20 C19 C18 120.4(5) . . ?
C20 C19 H19 119.8 . . ?
C38 C39 H39 119.5 . . ?
C38 C39 C40 121.0(6) . . ?
C40 C39 H39 119.5 . . ?
C60 C29 C30 122.1(5) . . ?
C28 C29 C60 116.6(5) . . ?
C28 C29 C30 120.0(5) . . ?
C15 C56 H56 119.1 . . ?
C55 C56 C15 121.8(6) . . ?
C55 C56 H56 119.1 . . ?
C68 C38 C37 122.4(5) . . ?
C39 C38 C68 117.2(5) . . ?
C39 C38 C37 118.9(5) . . ?
C39 C40 H40 119.5 . . ?
C39 C40 C41 121.0(5) . . ?
C41 C40 H40 119.5 . . ?
C18 C72 H72 119.2 . . ?
C73 C72 C18 121.6(5) . . ?
C73 C72 H72 119.2 . . ?
C64 C63 H63 119.2 . . ?
C64 C63 C30 121.6(6) . . ?
C30 C63 H63 119.2 . . ?
C20 C21 C73 116.1(5) . . ?
C20 C21 C22 119.5(5) . . ?
C73 C21 C22 122.5(5) . . ?
C46 C47 H47 118.8 . . ?
C48 C47 H47 118.8 . . ?
C48 C47 C46 122.5(6) . . ?
C60 C59 H59 119.2 . . ?
C60 C59 C26 121.5(5) . . ?
C26 C59 H59 119.2 . . ?
C69 C41 C40 117.7(5) . . ?
C69 C41 C42 123.0(6) . . ?
C40 C41 C42 117.8(5) . . ?
C67 C13 C14 119.9(6) . . ?
C67 C13 C12 121.3(6) . . ?
C14 C13 C12 118.5(6) . . ?
C15 C14 C13 118.7(6) . . ?
C53 C14 C15 120.5(6) . . ?
C53 C14 C13 120.7(6) . . ?
C30 C31 H31 119.1 . . ?
C32 C31 H31 119.1 . . ?
C32 C31 C30 121.9(6) . . ?
C59 C26 C25 123.1(5) . . ?
C27 C26 C59 116.0(6) . . ?
C27 C26 C25 119.5(6) . . ?
C72 C73 C21 120.9(5) . . ?
C72 C73 H73 119.6 . . ?
C21 C73 H73 119.6 . . ?
C33 C64 H64 119.5 . . ?
C63 C64 C33 121.0(6) . . ?
C63 C64 H64 119.5 . . ?
C50 C51 H51 118.9 . . ?
C52 C51 H51 118.9 . . ?
C52 C51 C50 122.2(6) . . ?
C63 C30 C29 118.5(5) . . ?
C63 C30 C31 116.3(6) . . ?
C31 C30 C29 124.0(6) . . ?
C51 C50 C49 121.6(6) . . ?
C54 C50 C51 117.2(6) . . ?
C54 C50 C49 119.9(6) . . ?
C23 C22 C21 122.3(5) . . ?
C57 C22 C21 119.3(5) . . ?
C57 C22 C23 117.3(5) . . ?
C51 C52 C55 123.4(6) . . ?
C51 C52 C53 119.4(6) . . ?
C53 C52 C55 116.9(6) . . ?
C56 C55 C52 121.9(6) . . ?
C56 C55 H55 119.0 . . ?
C52 C55 H55 119.0 . . ?
C70 C45 C46 121.2(6) . . ?
C44 C45 C46 120.7(6) . . ?
C44 C45 C70 116.4(6) . . ?
C22 C23 H23 119.6 . . ?
C24 C23 C22 120.7(5) . . ?
C24 C23 H23 119.6 . . ?
C14 C53 C52 120.7(6) . . ?
C14 C53 C10 120.1(6) . . ?
C10 C53 C52 118.8(6) . . ?
C57 C58 H58 119.8 . . ?
C57 C58 C25 120.4(5) . . ?
C25 C58 H58 119.8 . . ?
C33 C32 H32 119.4 . . ?
C31 C32 C33 121.2(6) . . ?
C31 C32 H32 119.4 . . ?
C42 C43 H43 119.6 . . ?
C44 C43 H43 119.6 . . ?
C44 C43 C42 120.8(6) . . ?
C22 C57 H57 119.2 . . ?
C58 C57 C22 121.7(5) . . ?
C58 C57 H57 119.2 . . ?
C53 C10 C11 118.4(6) . . ?
C54 C10 C53 119.3(6) . . ?
C54 C10 C11 122.1(7) . . ?
C47 C46 C45 121.1(6) . . ?
C62 C46 C47 115.9(6) . . ?
C62 C46 C45 121.4(6) . . ?
C50 C54 H54 118.8 . . ?
C10 C54 C50 122.5(7) . . ?
C10 C54 H54 118.8 . . ?
C43 C42 C41 119.7(5) . . ?
C71 C42 C41 123.0(6) . . ?
C71 C42 C43 116.1(6) . . ?
C29 C28 H28 119.4 . . ?
C29 C28 C27 121.2(6) . . ?
C27 C28 H28 119.4 . . ?
C45 C70 H70 119.6 . . ?
C71 C70 C45 120.9(6) . . ?
C71 C70 H70 119.6 . . ?
C45 C44 H44 118.9 . . ?
C43 C44 C45 122.3(6) . . ?
C43 C44 H44 118.9 . . ?
C13 C12 O2 115.7(18) . . ?
C11 C12 C13 120.2(6) . . ?
C11 C12 O3 123.9(7) . . ?
C11 C12 O2 122.7(18) . . ?
O3 C12 C13 115.6(6) . . ?
C66 C37 C38 120.8(6) . . ?
C36 C37 C38 120.0(6) . . ?
C36 C37 C66 118.0(6) . . ?
C46 C62 H62 119.9 . . ?
C61 C62 C46 120.3(6) . . ?
C61 C62 H62 119.9 . . ?
C26 C27 C28 121.9(6) . . ?
C26 C27 H27 119.0 . . ?
C28 C27 H27 119.0 . . ?
C34 C35 H35 119.5 . . ?
C34 C35 C36 121.1(7) . . ?
C36 C35 H35 119.5 . . ?
C61 C49 C50 120.8(6) . . ?
C61 C49 C48 115.2(6) . . ?
C48 C49 C50 123.1(6) . . ?
C37 C66 H66 119.8 . . ?
C65 C66 C37 120.4(6) . . ?
C65 C66 H66 119.8 . . ?
C11 O76 C77 113.7(8) . . ?
C35 C34 C33 120.2(6) . . ?
C35 C34 C65 116.8(6) . . ?
C65 C34 C33 121.9(6) . . ?
C58 C25 C26 119.3(5) . . ?
C24 C25 C26 122.8(5) . . ?
C24 C25 C58 116.7(6) . . ?
C23 C24 C25 121.9(5) . . ?
C23 C24 H24 119.0 . . ?
C25 C24 H24 119.0 . . ?
C37 C36 C35 120.6(7) . . ?
C37 C36 H36 119.7 . . ?
C35 C36 H36 119.7 . . ?
C42 C71 H71 119.1 . . ?
C70 C71 C42 121.7(6) . . ?
C70 C71 H71 119.1 . . ?
C62 C61 C49 122.7(6) . . ?
C62 C61 H61 118.7 . . ?
C49 C61 H61 118.7 . . ?
C47 C48 C49 121.7(6) . . ?
C47 C48 H48 119.2 . . ?
C49 C48 H48 119.2 . . ?
C12 C11 C10 121.3(6) . . ?
C12 C11 O76 127.9(7) . . ?
C12 C11 O1 118.0(8) . . ?
O76 C11 C10 108.9(7) . . ?
O1 C11 C10 118.1(8) . . ?
C66 C65 C34 121.9(7) . . ?
C66 C65 H65 119.0 . . ?
C34 C65 H65 119.0 . . ?
O76 C77 H77A 109.5 . . ?
O76 C77 H77B 109.5 . . ?
O76 C77 H77C 109.5 . . ?
H77A C77 H77B 109.5 . . ?
H77A C77 H77C 109.5 . . ?
H77B C77 H77C 109.5 . . ?
H8A C8 H8B 109.5 . . ?
H8A C8 H8C 109.5 . . ?
H8B C8 H8C 109.5 . . ?
O1 C8 H8A 109.5 . . ?
O1 C8 H8B 109.5 . . ?
O1 C8 H8C 109.5 . . ?
C11 O1 C8 97.8(14) . . ?
Cl2 C3 Cl3 112.1(3) . . ?
Cl2 C3 H3A 109.2 . . ?
Cl2 C3 H3B 109.2 . . ?
Cl3 C3 H3A 109.2 . . ?
Cl3 C3 H3B 109.2 . . ?
H3A C3 H3B 107.9 . . ?
Cl1 C6 H6A 108.9 . . ?
Cl1 C6 H6B 108.9 . . ?
Cl4 C6 Cl1 113.2(3) . . ?
Cl4 C6 H6A 108.9 . . ?
Cl4 C6 H6B 108.9 . . ?
H6A C6 H6B 107.8 . . ?
C12 O3 C4 111.2(7) . . ?
O3 C4 H4A 109.5 . . ?
O3 C4 H4B 109.5 . . ?
O3 C4 H4C 109.5 . . ?
H4A C4 H4B 109.5 . . ?
H4A C4 H4C 109.5 . . ?
H4B C4 H4C 109.5 . . ?
C12 O2 C5 118(4) . . ?
O2 C5 H5A 100.8 . . ?
O2 C5 H5B 132.4 . . ?
O2 C5 H5C 93.1 . . ?
H5A C5 H5B 109.5 . . ?
H5A C5 H5C 109.5 . . ?
H5B C5 H5C 109.5 . . ?
Cl6 C1 Cl5 112.0(7) . . ?
Cl6 C1 H1A 109.2 . . ?
Cl6 C1 H1B 109.2 . . ?
Cl5 C1 H1A 109.2 . . ?
Cl5 C1 H1B 109.2 . . ?
H1A C1 H1B 107.9 . . ?
Cl7 C2 H2A 109.4 . . ?
Cl7 C2 H2B 109.4 . . ?
Cl8 C2 Cl7 111.3(8) . . ?
Cl8 C2 H2A 109.4 . . ?
Cl8 C2 H2B 109.4 . . ?
H2A C2 H2B 108.0 . . ?

loop_
_geom_torsion_atom_site_label_1
_geom_torsion_atom_site_label_2
_geom_torsion_atom_site_label_3
_geom_torsion_atom_site_label_4
_geom_torsion
_geom_torsion_site_symmetry_1
_geom_torsion_site_symmetry_2
_geom_torsion_site_symmetry_3
_geom_torsion_site_symmetry_4
_geom_torsion_publ_flag
C18 C17 C16 C15 -156.8(5) . . . . ?
C18 C17 C67 C13 157.1(5) . . . . ?
C18 C72 C73 C21 -2.2(8) . . . . ?
C17 C18 C19 C20 150.7(6) . . . . ?
C17 C18 C72 C73 -148.9(5) . . . . ?
C17 C67 C13 C14 1.2(9) . . . . ?
C17 C67 C13 C12 -172.6(6) . . . . ?
C33 C34 C65 C66 -158.6(6) . . . . ?
C15 C56 C55 C52 0.4(9) . . . . ?
C15 C14 C53 C52 -1.0(8) . . . . ?
C15 C14 C53 C10 -173.3(5) . . . . ?
C69 C68 C38 C39 -9.1(8) . . . . ?
C69 C68 C38 C37 157.1(6) . . . . ?
C69 C41 C42 C43 30.2(8) . . . . ?
C69 C41 C42 C71 -162.9(6) . . . . ?
C16 C17 C67 C13 -9.5(8) . . . . ?
C16 C15 C56 C55 -166.5(5) . . . . ?
C16 C15 C14 C13 -8.5(8) . . . . ?
C16 C15 C14 C53 167.1(5) . . . . ?
C60 C29 C30 C63 -27.7(8) . . . . ?
C60 C29 C30 C31 165.0(6) . . . . ?
C60 C29 C28 C27 9.3(8) . . . . ?
C60 C59 C26 C27 8.7(8) . . . . ?
C60 C59 C26 C25 -157.6(5) . . . . ?
C20 C21 C73 C72 -10.2(8) . . . . ?
C20 C21 C22 C23 -35.5(8) . . . . ?
C20 C21 C22 C57 132.2(6) . . . . ?
C68 C69 C41 C40 8.0(8) . . . . ?
C68 C69 C41 C42 -158.0(6) . . . . ?
C68 C38 C37 C66 166.3(6) . . . . ?
C68 C38 C37 C36 -26.7(9) . . . . ?
C67 C17 C16 C15 8.7(8) . . . . ?
C67 C13 C14 C15 7.8(8) . . . . ?
C67 C13 C14 C53 -167.8(5) . . . . ?
C67 C13 C12 C11 165.2(7) . . . . ?
C67 C13 C12 O3 -8.7(10) . . . . ?
C67 C13 C12 O2 -28(3) . . . . ?
C19 C18 C17 C16 37.5(8) . . . . ?
C19 C18 C17 C67 -128.3(5) . . . . ?
C19 C18 C72 C73 13.4(8) . . . . ?
C19 C20 C21 C73 11.5(8) . . . . ?
C19 C20 C21 C22 -153.5(5) . . . . ?
C39 C38 C37 C66 -27.7(8) . . . . ?
C39 C38 C37 C36 139.3(6) . . . . ?
C39 C40 C41 C69 -8.6(8) . . . . ?
C39 C40 C41 C42 158.1(5) . . . . ?
C29 C60 C59 C26 1.3(8) . . . . ?
C29 C28 C27 C26 0.8(10) . . . . ?
C56 C15 C16 C17 172.5(5) . . . . ?
C56 C15 C14 C13 178.9(5) . . . . ?
C56 C15 C14 C53 -5.5(8) . . . . ?
C38 C39 C40 C41 0.2(8) . . . . ?
C38 C37 C66 C65 159.4(6) . . . . ?
C38 C37 C36 C35 -159.0(6) . . . . ?
C40 C39 C38 C68 8.5(8) . . . . ?
C40 C39 C38 C37 -158.2(6) . . . . ?
C40 C41 C42 C43 -135.7(6) . . . . ?
C40 C41 C42 C71 31.2(8) . . . . ?
C72 C18 C17 C16 -160.6(5) . . . . ?
C72 C18 C17 C67 33.6(7) . . . . ?
C72 C18 C19 C20 -12.1(8) . . . . ?
C21 C20 C19 C18 -0.3(9) . . . . ?
C21 C22 C23 C24 160.4(6) . . . . ?
C21 C22 C57 C58 -159.9(5) . . . . ?
C47 C46 C62 C61 -11.6(8) . . . . ?
C59 C60 C29 C30 157.1(5) . . . . ?
C59 C60 C29 C28 -10.3(8) . . . . ?
C59 C26 C27 C28 -9.7(9) . . . . ?
C59 C26 C25 C58 25.1(8) . . . . ?
C59 C26 C25 C24 -167.6(6) . . . . ?
C41 C69 C68 C38 0.9(9) . . . . ?
C41 C42 C71 C70 -156.6(6) . . . . ?
C13 C14 C53 C52 174.5(5) . . . . ?
C13 C14 C53 C10 2.3(8) . . . . ?
C13 C12 C11 C10 2.7(12) . . . . ?
C13 C12 C11 O76 -159.9(9) . . . . ?
C13 C12 C11 O1 164.0(11) . . . . ?
C13 C12 O3 C4 -83.6(8) . . . . ?
C13 C12 O2 C5 3(6) . . . . ?
C14 C15 C16 C17 0.2(8) . . . . ?
C14 C15 C56 C55 5.9(8) . . . . ?
C14 C13 C12 C11 -8.7(10) . . . . ?
C14 C13 C12 O3 177.5(6) . . . . ?
C14 C13 C12 O2 158(3) . . . . ?
C14 C53 C10 C54 165.8(6) . . . . ?
C14 C53 C10 C11 -8.2(9) . . . . ?
C26 C25 C24 C23 -157.7(6) . . . . ?
C73 C21 C22 C23 160.5(6) . . . . ?
C73 C21 C22 C57 -31.8(8) . . . . ?
C64 C33 C32 C31 5.2(10) . . . . ?
C64 C33 C34 C35 -141.3(7) . . . . ?
C64 C33 C34 C65 26.6(9) . . . . ?
C64 C63 C30 C29 -163.3(6) . . . . ?
C64 C63 C30 C31 5.0(9) . . . . ?
C51 C50 C54 C10 6.4(10) . . . . ?
C51 C50 C49 C61 -25.0(9) . . . . ?
C51 C50 C49 C48 167.0(6) . . . . ?
C51 C52 C55 C56 166.7(6) . . . . ?
C51 C52 C53 C14 -166.8(5) . . . . ?
C51 C52 C53 C10 5.6(8) . . . . ?
C30 C29 C28 C27 -158.4(6) . . . . ?
C30 C63 C64 C33 0.7(9) . . . . ?
C30 C31 C32 C33 0.6(11) . . . . ?
C50 C51 C52 C55 -172.0(6) . . . . ?
C50 C51 C52 C53 1.6(9) . . . . ?
C50 C49 C61 C62 -158.9(6) . . . . ?
C50 C49 C48 C47 157.8(6) . . . . ?
C22 C21 C73 C72 154.3(5) . . . . ?
C22 C23 C24 C25 -1.8(10) . . . . ?
C52 C51 C50 C54 -7.5(9) . . . . ?
C52 C51 C50 C49 159.7(6) . . . . ?
C52 C53 C10 C54 -6.6(9) . . . . ?
C52 C53 C10 C11 179.4(6) . . . . ?
C55 C52 C53 C14 7.2(8) . . . . ?
C55 C52 C53 C10 179.5(5) . . . . ?
C45 C46 C62 C61 154.2(6) . . . . ?
C45 C70 C71 C42 -0.2(10) . . . . ?
C23 C22 C57 C58 8.4(8) . . . . ?
C53 C52 C55 C56 -6.9(9) . . . . ?
C53 C10 C54 C50 0.5(10) . . . . ?
C53 C10 C11 C12 5.8(11) . . . . ?
C53 C10 C11 O76 171.3(7) . . . . ?
C53 C10 C11 O1 -155.5(11) . . . . ?
C58 C25 C24 C23 9.9(9) . . . . ?
C32 C33 C64 C63 -5.8(9) . . . . ?
C32 C33 C34 C35 26.0(9) . . . . ?
C32 C33 C34 C65 -166.2(7) . . . . ?
C32 C31 C30 C29 161.9(7) . . . . ?
C32 C31 C30 C63 -5.6(10) . . . . ?
C43 C42 C71 C70 10.7(9) . . . . ?
C57 C22 C23 C24 -7.5(8) . . . . ?
C57 C58 C25 C26 159.1(5) . . . . ?
C57 C58 C25 C24 -8.9(8) . . . . ?
C10 C11 O1 C8 152.7(14) . . . . ?
C46 C47 C48 C49 0.4(10) . . . . ?
C46 C45 C70 C71 155.1(6) . . . . ?
C46 C45 C44 C43 -155.0(6) . . . . ?
C46 C62 C61 C49 1.2(10) . . . . ?
C54 C50 C49 C61 141.8(6) . . . . ?
C54 C50 C49 C48 -26.1(9) . . . . ?
C54 C10 C11 C12 -168.1(7) . . . . ?
C54 C10 C11 O76 -2.6(10) . . . . ?
C54 C10 C11 O1 30.6(14) . . . . ?
C42 C43 C44 C45 0.0(10) . . . . ?
C28 C29 C30 C63 139.2(6) . . . . ?
C28 C29 C30 C31 -28.1(9) . . . . ?
C70 C45 C46 C47 -6.9(9) . . . . ?
C70 C45 C46 C62 -171.9(6) . . . . ?
C70 C45 C44 C43 10.6(9) . . . . ?
C44 C45 C46 C47 158.0(6) . . . . ?
C44 C45 C46 C62 -7.0(9) . . . . ?
C44 C45 C70 C71 -10.4(9) . . . . ?
C44 C43 C42 C41 157.2(6) . . . . ?
C44 C43 C42 C71 -10.6(9) . . . . ?
C12 C13 C14 C15 -178.2(6) . . . . ?
C12 C13 C14 C53 6.2(9) . . . . ?
C12 C11 O1 C8 -9.2(18) . . . . ?
C37 C66 C65 C34 -1.3(10) . . . . ?
C27 C26 C25 C58 -140.7(6) . . . . ?
C27 C26 C25 C24 26.6(8) . . . . ?
C35 C34 C65 C66 9.6(10) . . . . ?
C49 C50 C54 C10 -161.0(7) . . . . ?
C66 C37 C36 C35 8.4(10) . . . . ?
C34 C33 C64 C63 162.0(6) . . . . ?
C34 C33 C32 C31 -162.2(7) . . . . ?
C34 C35 C36 C37 0.0(11) . . . . ?
C25 C26 C27 C28 157.1(6) . . . . ?
C25 C58 C57 C22 -0.2(8) . . . . ?
C36 C37 C66 C65 -7.9(9) . . . . ?
C36 C35 C34 C33 159.5(6) . . . . ?
C36 C35 C34 C65 -8.9(10) . . . . ?
C61 C49 C48 C47 -10.8(9) . . . . ?
C48 C47 C46 C45 -154.8(6) . . . . ?
C48 C47 C46 C62 11.0(9) . . . . ?
C48 C49 C61 C62 10.0(9) . . . . ?
C11 C10 C54 C50 174.4(7) . . . . ?
C11 C12 O3 C4 102.8(9) . . . . ?
C11 C12 O2 C5 169(3) . . . . ?
C77 O76 C11 C10 175.3(9) . . . . ?
C77 O76 C11 C12 -20.5(14) . . . . ?
O3 C12 C11 C10 176.0(8) . . . . ?
O3 C12 C11 O1 -22.7(15) . . . . ?
O2 C12 C11 C10 -163(3) . . . . ?
O2 C12 C11 O76 34(3) . . . . ?

_shelx_res_file                  
;
TITL exp_22592_auto_a.res in Pc
    exp_22592_auto.res
    created by SHELXL-2018/3 at 20:56:31 on 31-Oct-2024
REM Old TITL exp_22592_auto in P2/c
REM SHELXT solution in Pc
REM R1 0.151, Rweak 0.128, Alpha 0.002, Orientation as input
REM Flack x = -3.078 ( 0.198 ) from Parsons' quotients
REM Formula found by SHELXT: C72 O5
CELL 1.54184 17.317144 9.621504 16.477029 90 109.0519 90
ZERR 2 0.000366 0.000149 0.0004 0 0.0024 0
LATT -1
SYMM +X,-Y,0.5+Z
SFAC C H Cl O
UNIT 136 96 8 4
DFIX 1.75 0.001 Cl3 C3 Cl2 C3
DFIX 1.55 0.001 O2 C5 O3 C4
SIMU 0.004 0.01 2 C8 O1 O76 C77 C11 C10 C54 C50 C51 C52 C53 C14 C13 C12 O3 =
 O2 C5 C4
DFIX 2.5 0.001 C67 C5
DFIX 1.55 0.001 O76 C77 O1 C8
SIMU 0.004 0.01 2 C2 Cl7 Cl8 C3 Cl2 Cl3
DFIX 1.75 0.001 Cl4 C6 Cl1 C6
DFIX 1.75 0.001 Cl5 C1 Cl6 C1
SIMU 0.004 0.01 2 C1 Cl6 Cl5 C6 Cl1 Cl4
DFIX 1.75 0.001 Cl8 C2 Cl7 C2

L.S. 50
PLAN  2
SIZE 0.3 0.3 0.35
TEMP -173(2)
CONF
MORE -1
BOND $H
fmap 2
acta
REM <olex2.extras>
REM <HklSrc "%.\\exp_22592_auto.hkl">
REM </olex2.extras>

WGHT    0.156000    1.522800
FVAR       5.42611   0.62396   0.87972   0.70165   0.66874
C18   1   -0.825441   -0.648938   -0.438445    11.00000    0.03749    0.03205 =
         0.03587   -0.00389    0.01556   -0.00601
C17   1   -0.750026   -0.727066   -0.394873    11.00000    0.03944    0.02851 =
         0.03462    0.00032    0.01040   -0.00748
C33   1   -0.521058    0.281306   -0.767136    11.00000    0.04664    0.03719 =
         0.04675    0.01218    0.00652    0.00197
C15   1   -0.624393   -0.751480   -0.273598    11.00000    0.05057    0.02522 =
         0.03006    0.00166    0.01233   -0.00470
C69   1   -0.098142    0.082669   -0.442712    11.00000    0.02868    0.04345 =
         0.03992   -0.00803    0.00665   -0.00112
AFIX  43
H69   2   -0.066872    0.116836   -0.387700    11.00000   -1.20000
AFIX   0
C16   1   -0.707749   -0.718042   -0.306527    11.00000    0.04095    0.03499 =
         0.02742   -0.00038    0.01051   -0.01320
AFIX  43
H16   2   -0.735797   -0.689019   -0.268603    11.00000   -1.20000
AFIX   0
C60   1   -0.814486    0.078308   -0.855917    11.00000    0.03792    0.03375 =
         0.03498    0.00102    0.00989    0.00968
AFIX  43
H60   2   -0.806306    0.070135   -0.909991    11.00000   -1.20000
AFIX   0
C20   1   -0.880092   -0.416236   -0.469467    11.00000    0.03593    0.03205 =
         0.03508   -0.00511    0.01453    0.00123
AFIX  43
H20   2   -0.884657   -0.324623   -0.450013    11.00000   -1.20000
AFIX   0
C68   1   -0.146076    0.174377   -0.504602    11.00000    0.03446    0.03223 =
         0.04745   -0.00156    0.00935   -0.00236
AFIX  43
H68   2   -0.146243    0.270361   -0.491139    11.00000   -1.20000
AFIX   0
C67   1   -0.710575   -0.788156   -0.447925    11.00000    0.04881    0.02493 =
         0.03571    0.00036    0.01041    0.00128
AFIX  43
H67   2   -0.741055   -0.807679   -0.506105    11.00000   -1.20000
AFIX   0
C19   1   -0.833338   -0.511551   -0.411950    11.00000    0.03561    0.03922 =
         0.03107   -0.00698    0.01088   -0.00727
AFIX  43
H19   2   -0.806228   -0.484817   -0.354119    11.00000   -1.20000
AFIX   0
C39   1   -0.182739   -0.008847   -0.607276    11.00000    0.03337    0.04137 =
         0.03477   -0.00080    0.01213   -0.00490
AFIX  43
H39   2   -0.208416   -0.040326   -0.664414    11.00000   -1.20000
AFIX   0
C29   1   -0.768566    0.176026   -0.796059    11.00000    0.03534    0.03068 =
         0.03554    0.00483    0.00403    0.00641
C56   1   -0.576774   -0.728271   -0.185745    11.00000    0.04596    0.04485 =
         0.03071    0.00514    0.01496   -0.00972
AFIX  43
H56   2   -0.603867   -0.708091   -0.145432    11.00000   -1.20000
AFIX   0
C38   1   -0.193850    0.127703   -0.586026    11.00000    0.02858    0.03893 =
         0.03879    0.00071    0.00930   -0.00517
C40   1   -0.134399   -0.100455   -0.545898    11.00000    0.03634    0.03480 =
         0.04758   -0.00410    0.01850   -0.00075
AFIX  43
H40   2   -0.127502   -0.193296   -0.561922    11.00000   -1.20000
AFIX   0
C72   1   -0.879131   -0.688137   -0.518805    11.00000    0.03491    0.03349 =
         0.03772   -0.00513    0.01310   -0.00806
AFIX  43
H72   2   -0.884310   -0.783728   -0.534072    11.00000   -1.20000
AFIX   0
C63   1   -0.642233    0.144886   -0.832970    11.00000    0.04072    0.03017 =
         0.04408    0.00137    0.00781    0.00433
AFIX  43
H63   2   -0.667295    0.067782   -0.867593    11.00000   -1.20000
AFIX   0
C21   1   -0.920910   -0.448930   -0.554989    11.00000    0.02537    0.04153 =
         0.04470   -0.00379    0.01367    0.00210
C47   1   -0.137089   -0.637249   -0.298790    11.00000    0.04555    0.04338 =
         0.04764    0.00467    0.01862    0.01653
AFIX  43
H47   2   -0.105362   -0.663392   -0.333706    11.00000   -1.20000
AFIX   0
C59   1   -0.871037   -0.005727   -0.837756    11.00000    0.03479    0.03468 =
         0.04077   -0.00178    0.00535    0.00480
AFIX  43
H59   2   -0.900239   -0.072044   -0.879127    11.00000   -1.20000
AFIX   0
C41   1   -0.095823   -0.057469   -0.460850    11.00000    0.02534    0.03862 =
         0.04434   -0.00143    0.01319    0.00145
C13   1   -0.628511   -0.820548   -0.417553    11.00000    0.04854    0.03316 =
         0.04032   -0.00186    0.01076    0.00627
C14   1   -0.582495   -0.794355   -0.330334    11.00000    0.04931    0.02552 =
         0.03638    0.00110    0.01061    0.00506
C31   1   -0.650388    0.347460   -0.753786    11.00000    0.04690    0.02955 =
         0.06018   -0.00309    0.00428    0.00708
AFIX  43
H31   2   -0.681401    0.412210   -0.733677    11.00000   -1.20000
AFIX   0
C26   1   -0.886641    0.004343   -0.759111    11.00000    0.02913    0.04059 =
         0.04039   -0.00471    0.00422    0.00731
C73   1   -0.924765   -0.591319   -0.576454    11.00000    0.03389    0.04062 =
         0.02999   -0.00335    0.00927   -0.00211
AFIX  43
H73   2   -0.959234   -0.620930   -0.631323    11.00000   -1.20000
AFIX   0
C64   1   -0.560242    0.170588   -0.818133    11.00000    0.04588    0.03857 =
         0.04501    0.00833    0.01184    0.00764
AFIX  43
H64   2   -0.530232    0.111631   -0.843197    11.00000   -1.20000
AFIX   0
C51   1   -0.366850   -0.743436   -0.195026    11.00000    0.04809    0.03824 =
         0.03478    0.00731    0.00896    0.00760
AFIX  43
H51   2   -0.336052   -0.720402   -0.137479    11.00000   -1.20000
AFIX   0
C30   1   -0.689183    0.229464   -0.798322    11.00000    0.04134    0.02984 =
         0.04625    0.00657    0.00801    0.00617
C50   1   -0.326102   -0.756280   -0.255945    11.00000    0.04601    0.04541 =
         0.03995    0.00651    0.00753    0.01847
C22   1   -0.939116   -0.337218   -0.620816    11.00000    0.02301    0.04529 =
         0.03114   -0.00436    0.00550    0.00052
C52   1   -0.450086   -0.763204   -0.216138    11.00000    0.04707    0.03496 =
         0.03868    0.00579    0.00979    0.00670
C55   1   -0.494714   -0.734237   -0.158662    11.00000    0.05111    0.04282 =
         0.02831    0.00645    0.00861   -0.00982
AFIX  43
H55   2   -0.465487   -0.718776   -0.099648    11.00000   -1.20000
AFIX   0
C45   1   -0.083553   -0.392716   -0.288561    11.00000    0.03484    0.05060 =
         0.03405    0.00446    0.00644    0.01650
C23   1   -0.959270   -0.201510   -0.603798    11.00000    0.03752    0.04305 =
         0.03978   -0.00203    0.01706    0.00964
AFIX  43
H23   2   -0.978156   -0.184906   -0.556628    11.00000   -1.20000
AFIX   0
C53   1   -0.496679   -0.801284   -0.301984    11.00000    0.05073    0.03123 =
         0.03697    0.00210    0.00898    0.00780
C58   1   -0.912794   -0.248256   -0.747120    11.00000    0.02914    0.04447 =
         0.03210   -0.00832    0.00767    0.00580
AFIX  43
H58   2   -0.900423   -0.266017   -0.798244    11.00000   -1.20000
AFIX   0
C32   1   -0.568831    0.372326   -0.738323    11.00000    0.04595    0.03341 =
         0.06721   -0.00084    0.00144    0.00736
AFIX  43
H32   2   -0.544554    0.453206   -0.707367    11.00000   -1.20000
AFIX   0
C43   1   -0.087189   -0.145183   -0.315667    11.00000    0.04021    0.04144 =
         0.03321   -0.00376    0.00638    0.00669
AFIX  43
H43   2   -0.093844   -0.053510   -0.297581    11.00000   -1.20000
AFIX   0
C57   1   -0.921258   -0.358543   -0.696201    11.00000    0.03353    0.03618 =
         0.03819   -0.00740    0.00881    0.00329
AFIX  43
H57   2   -0.914669   -0.450832   -0.713361    11.00000   -1.20000
AFIX   0
C10   1   -0.454704   -0.829994   -0.361631    11.00000    0.05026    0.04826 =
         0.04382   -0.00558    0.00969    0.01884
C46   1   -0.121234   -0.509066   -0.255836    11.00000    0.03751    0.04212 =
         0.03423    0.00504    0.00723    0.01303
C54   1   -0.371691   -0.806636   -0.337692    11.00000    0.05208    0.05425 =
         0.04452   -0.00206    0.01157    0.02334
AFIX  43
H54   2   -0.344281   -0.825261   -0.377932    11.00000   -1.20000
AFIX   0
C42   1   -0.071749   -0.165528   -0.393660    11.00000    0.02686    0.04121 =
         0.04568   -0.00381    0.00988    0.00474
C28   1   -0.792216    0.199417   -0.724712    11.00000    0.04742    0.03581 =
         0.04307   -0.00279    0.00497    0.00437
AFIX  43
H28   2   -0.768341    0.273953   -0.687070    11.00000   -1.20000
AFIX   0
C70   1   -0.054642   -0.411130   -0.357775    11.00000    0.03981    0.04438 =
         0.04658    0.00553    0.01600    0.01791
AFIX  43
H70   2   -0.038761   -0.501170   -0.369960    11.00000   -1.20000
AFIX   0
C44   1   -0.092731   -0.256012   -0.265544    11.00000    0.04614    0.04862 =
         0.03374    0.00038    0.00764    0.01262
AFIX  43
H44   2   -0.103195   -0.238930   -0.213307    11.00000   -1.20000
AFIX   0
C12   1   -0.585360   -0.868636   -0.475199    11.00000    0.05516    0.05858 =
         0.04218   -0.01277    0.00799    0.02059
C37   1   -0.266723    0.206173   -0.640961    11.00000    0.03407    0.03951 =
         0.05327    0.00402    0.01294   -0.00077
C62   1   -0.159435   -0.487357   -0.193829    11.00000    0.04146    0.05058 =
         0.04293    0.00365    0.01585    0.01068
AFIX  43
H62   2   -0.143522   -0.411053   -0.155370    11.00000   -1.20000
AFIX   0
C27   1   -0.850528    0.115459   -0.707050    11.00000    0.04938    0.04112 =
         0.04163   -0.00287    0.01660    0.00587
AFIX  43
H27   2   -0.865892    0.135078   -0.657916    11.00000   -1.20000
AFIX   0
C35   1   -0.390410    0.329248   -0.648638    11.00000    0.04362    0.04055 =
         0.06625   -0.00214    0.00839    0.00793
AFIX  43
H35   2   -0.418833    0.388335   -0.621831    11.00000   -1.20000
AFIX   0
C49   1   -0.245683   -0.692933   -0.242212    11.00000    0.04063    0.04881 =
         0.03606    0.01053    0.00914    0.01600
C66   1   -0.303012    0.173460   -0.729048    11.00000    0.04002    0.04781 =
         0.04375    0.00382    0.01241   -0.00379
AFIX  43
H66   2   -0.272429    0.124484   -0.758346    11.00000   -1.20000
AFIX   0
PART 1
O76   4   -0.449863   -0.872994   -0.500715    21.00000    0.05091    0.07086 =
         0.05326   -0.02202    0.01640    0.01576
PART 0
C34   1   -0.429727    0.281646   -0.731448    11.00000    0.04859    0.03298 =
         0.05355    0.00302    0.01142    0.00337
C25   1   -0.922443   -0.110232   -0.723412    11.00000    0.03084    0.03934 =
         0.03655   -0.00158    0.00527    0.00941
C24   1   -0.951974   -0.092118   -0.654722    11.00000    0.03596    0.04258 =
         0.04365   -0.00142    0.01365    0.01080
AFIX  43
H24   2   -0.967484   -0.001685   -0.642774    11.00000   -1.20000
AFIX   0
C36   1   -0.308992    0.291301   -0.603707    11.00000    0.04265    0.03756 =
         0.05885   -0.01029    0.00695   -0.00088
AFIX  43
H36   2   -0.283222    0.325054   -0.547113    11.00000   -1.20000
AFIX   0
C71   1   -0.048856   -0.299962   -0.408753    11.00000    0.03833    0.04715 =
         0.04691    0.00172    0.01867    0.01330
AFIX  43
H71   2   -0.028806   -0.315350   -0.455229    11.00000   -1.20000
AFIX   0
C61   1   -0.220449   -0.576974   -0.188416    11.00000    0.04239    0.05926 =
         0.04228    0.00175    0.01869    0.00765
AFIX  43
H61   2   -0.246132   -0.559026   -0.146598    11.00000   -1.20000
AFIX   0
C48   1   -0.196280   -0.725557   -0.292272    11.00000    0.04960    0.04120 =
         0.04478    0.00325    0.01544    0.01585
AFIX  43
H48   2   -0.204335   -0.811409   -0.322368    11.00000   -1.20000
AFIX   0
C11   1   -0.502561   -0.870032   -0.448535    11.00000    0.05471    0.06474 =
         0.04920   -0.01670    0.00995    0.02385
C65   1   -0.381635    0.211819   -0.772148    11.00000    0.04545    0.04702 =
         0.04705    0.00789    0.00694   -0.00093
AFIX  43
H65   2   -0.404385    0.190499   -0.831513    11.00000   -1.20000
AFIX   0
PART 1
C77   1   -0.492463   -0.926140   -0.593282    21.00000    0.05345    0.07507 =
         0.06474    0.00609    0.02980   -0.00398
AFIX 137
H77A  2   -0.501816   -0.848019   -0.633507    21.00000   -1.50000
H77B  2   -0.544913   -0.968727   -0.596988    21.00000   -1.50000
H77C  2   -0.457622   -0.995311   -0.607939    21.00000   -1.50000
AFIX   0
PART 2
C8    1   -0.541830   -1.021996   -0.554142   -21.00000    0.07603    0.08656 =
         0.07205   -0.00615    0.01046    0.01264
AFIX 137
H8A   2   -0.574055   -1.057684   -0.519608   -21.00000   -1.50000
H8B   2   -0.525055   -1.099458   -0.583227   -21.00000   -1.50000
H8C   2   -0.574971   -0.956554   -0.597028   -21.00000   -1.50000
AFIX   0
O1    4   -0.464965   -0.946530   -0.494924   -21.00000    0.04853    0.05898 =
         0.04818   -0.02185    0.01726    0.01950

PART 1
CL2   3   -0.315380   -0.148080   -0.454175    51.00000    0.06681    0.06485 =
         0.05002    0.00006    0.01661    0.00488
CL3   3   -0.333728   -0.448114   -0.455792    51.00000    0.06604    0.06541 =
         0.08714   -0.00172    0.00246    0.00837
C3    1   -0.268322   -0.307155   -0.416388    51.00000    0.07317    0.07427 =
         0.07134   -0.01798    0.01836    0.01115
AFIX  23
H3A   2   -0.250515   -0.307679   -0.352859    51.00000   -1.20000
H3B   2   -0.219113   -0.317436   -0.433917    51.00000   -1.20000
AFIX   0

CL1   3   -0.715542   -0.444715   -0.565101    41.00000    0.04963    0.10301 =
         0.05427   -0.00102    0.01888   -0.01764
CL4   3   -0.540312   -0.457100   -0.472109    41.00000    0.05590    0.09933 =
         0.07657    0.00715    0.02507    0.00691
C6    1   -0.638819   -0.450543   -0.464867    41.00000    0.06480    0.06592 =
         0.04866   -0.00732    0.02716   -0.01367
AFIX  23
H6A   2   -0.643435   -0.367278   -0.431451    41.00000   -1.20000
H6B   2   -0.647418   -0.533366   -0.433203    41.00000   -1.20000
AFIX   0

PART -2
O3    4   -0.633398   -0.897139   -0.557224    31.00000    0.05459    0.07395 =
         0.04412   -0.01807    0.00614    0.02577
C4    1   -0.669467   -1.045836   -0.564392    31.00000    0.06451    0.06008 =
         0.05617   -0.01972    0.00455    0.00954
AFIX 137
H4A   2   -0.694504   -1.070393   -0.625070    31.00000   -1.50000
H4B   2   -0.710954   -1.049096   -0.535784    31.00000   -1.50000
H4C   2   -0.625748   -1.112027   -0.536853    31.00000   -1.50000
AFIX   0
PART -1
O2    4   -0.636365   -0.943662   -0.553772   -31.00000    0.05622    0.06627 =
         0.04566   -0.01518    0.00799    0.02043
C5    1   -0.729214   -0.956059   -0.568624   -31.00000    0.06414    0.07233 =
         0.05145   -0.01648    0.00485    0.01825
AFIX   3
H5A   2   -0.746724   -1.012298   -0.621074   -31.00000   -1.50000
H5B   2   -0.760164   -0.983619   -0.530944   -31.00000   -1.50000
H5C   2   -0.739184   -0.857599   -0.583604   -31.00000   -1.50000
AFIX   0

PART 2
CL6   3   -0.648706   -0.520685   -0.555469   -41.00000    0.10306    0.07720 =
         0.06493   -0.00219    0.03471   -0.02295
CL5   3   -0.727906   -0.254811   -0.556035   -41.00000    0.05573    0.12395 =
         0.06400   -0.00431    0.01766   -0.00047
C1    1   -0.692056   -0.408036   -0.498952   -41.00000    0.06956    0.08118 =
         0.05282   -0.00678    0.02160   -0.01101
AFIX  23
H1A   2   -0.650648   -0.384543   -0.443156   -41.00000   -1.20000
H1B   2   -0.737929   -0.455675   -0.487131   -41.00000   -1.20000
AFIX   0

CL7   3   -0.439231   -0.475387   -0.452685   -51.00000    0.12242    0.08482 =
         0.06910    0.00227    0.03364   -0.00964
CL8   3   -0.290334   -0.340705   -0.453305   -51.00000    0.08594    0.10271 =
         0.07366   -0.00476    0.01772    0.01648
C2    1   -0.333962   -0.459471   -0.400510   -51.00000    0.08282    0.07845 =
         0.07104   -0.01224    0.02057    0.01200
AFIX  23
H2A   2   -0.323926   -0.428134   -0.340713   -51.00000   -1.20000
H2B   2   -0.307696   -0.551380   -0.398487   -51.00000   -1.20000
AFIX   0
HKLF 4


REM  exp_22592_auto_a.res in Pc
REM wR2 = 0.2220, GooF = S = 1.060, Restrained GooF = 1.086 for all data
REM R1 = 0.0786 for 7390 Fo > 4sig(Fo) and 0.0836 for all 8049 data
REM 764 parameters refined using 297 restraints

END

WGHT      0.1563      1.5775

REM Highest difference peak  1.061,  deepest hole -0.663,  1-sigma level  0.088
Q1    1  -0.4047 -0.9863 -0.4996  11.00000  0.05    1.06
Q2    1  -0.6020 -0.9696 -0.6105  11.00000  0.05    0.90
;
_shelx_res_checksum              59320
_olex2_submission_special_instructions 'No special instructions were received'
_oxdiff_exptl_absorpt_empirical_details 
;
Empirical correction (ABSPACK) includes:
- Absorption correction using spherical harmonics
- Frame scaling
;
_oxdiff_exptl_absorpt_empirical_full_max 1.393
_oxdiff_exptl_absorpt_empirical_full_min 0.782
####################################################################### 
# 
# This file contains crystal structure data downloaded from the 
# Cambridge Structural Database (CSD) hosted by the Cambridge 
# Crystallographic Data Centre (CCDC).
# 
# Full information about CCDC data access policies and citation 
# guidelines are available at http://www.ccdc.cam.ac.uk/access/V1 
# 
# Audit and citation data items may have been added by the CCDC. 
# Please retain this information to preserve the provenance of 
# this file and to allow appropriate attribution of the data. 
# 
#######################################################################

data_exp_22595_auto
_database_code_depnum_ccdc_archive 'CCDC 2414429'
loop_
_audit_author_name
_audit_author_address
'jing He'
;Bejing Noraml University
China
;
_audit_update_record             
;
2025-01-04 deposited with the CCDC.	2026-01-06 downloaded from the CCDC.
;
_audit_creation_date             2024-10-31
_audit_creation_method           
;
Olex2 1.3
(compiled 2020.11.12 svn.r5f609507 for OlexSys, GUI svn.r6408)
;
_shelx_SHELXL_version_number     2018/3
_chemical_name_common            ?
_chemical_name_systematic        ?
_chemical_formula_moiety         'C68 H48 O4, C1 H2 Cl2'
_chemical_formula_sum            'C69 H50 Cl2 O4'
_chemical_formula_weight         1013.99
_chemical_absolute_configuration syn
_chemical_melting_point          ?
_chemical_oxdiff_formula         C1H1O1
loop_
_atom_type_symbol
_atom_type_description
_atom_type_scat_dispersion_real
_atom_type_scat_dispersion_imag
_atom_type_scat_source
C C 0.0181 0.0091 'International Tables Vol C Tables 4.2.6.8 and 6.1.1.4'
H H 0.0000 0.0000 'International Tables Vol C Tables 4.2.6.8 and 6.1.1.4'
Cl Cl 0.3639 0.7018 'International Tables Vol C Tables 4.2.6.8 and 6.1.1.4'
O O 0.0492 0.0322 'International Tables Vol C Tables 4.2.6.8 and 6.1.1.4'

_shelx_space_group_comment       
;
The symmetry employed for this shelxl refinement is uniquely defined
by the following loop, which should always be used as a source of
symmetry information in preference to the above space-group names.
They are only intended as comments.
;
_space_group_crystal_system      monoclinic
_space_group_IT_number           9
_space_group_name_H-M_alt        'C 1 c 1'
_space_group_name_Hall           'C -2yc'
loop_
_space_group_symop_operation_xyz
'x, y, z'
'x, -y, z+1/2'
'x+1/2, y+1/2, z'
'x+1/2, -y+1/2, z+1/2'

_cell_length_a                   33.5055(11)
_cell_length_b                   10.0230(3)
_cell_length_c                   14.7840(4)
_cell_angle_alpha                90
_cell_angle_beta                 96.225(3)
_cell_angle_gamma                90
_cell_volume                     4935.6(3)
_cell_formula_units_Z            4
_cell_measurement_reflns_used    8241
_cell_measurement_temperature    100.00(10)
_cell_measurement_theta_max      75.3670
_cell_measurement_theta_min      3.7894
_shelx_estimated_absorpt_T_max   0.643
_shelx_estimated_absorpt_T_min   0.602
_exptl_absorpt_coefficient_mu    1.615
_exptl_absorpt_correction_T_max  1.00000
_exptl_absorpt_correction_T_min  0.57301
_exptl_absorpt_correction_type   multi-scan
_exptl_absorpt_process_details   
;
CrysAlisPro 1.171.42.102a (Rigaku Oxford Diffraction, 2023)
Empirical absorption correction using spherical harmonics,
implemented in SCALE3 ABSPACK scaling algorithm.
;
_exptl_absorpt_special_details   ?
_exptl_crystal_colour            'clear light yellow'
_exptl_crystal_colour_lustre     clear
_exptl_crystal_colour_modifier   light
_exptl_crystal_colour_primary    yellow
_exptl_crystal_density_diffrn    1.365
_exptl_crystal_density_meas      ?
_exptl_crystal_density_method    ?
_exptl_crystal_description       block
_exptl_crystal_F_000             2120
_exptl_crystal_size_max          0.35
_exptl_crystal_size_mid          0.3
_exptl_crystal_size_min          0.3
_exptl_transmission_factor_max   ?
_exptl_transmission_factor_min   ?
_diffrn_reflns_av_R_equivalents  0.0612
_diffrn_reflns_av_unetI/netI     0.0705
_diffrn_reflns_Laue_measured_fraction_full 0.990
_diffrn_reflns_Laue_measured_fraction_max 0.990
_diffrn_reflns_limit_h_max       39
_diffrn_reflns_limit_h_min       -40
_diffrn_reflns_limit_k_max       10
_diffrn_reflns_limit_k_min       -11
_diffrn_reflns_limit_l_max       17
_diffrn_reflns_limit_l_min       -17
_diffrn_reflns_number            15406
_diffrn_reflns_point_group_measured_fraction_full 0.774
_diffrn_reflns_point_group_measured_fraction_max 0.774
_diffrn_reflns_theta_full        67.080
_diffrn_reflns_theta_max         67.080
_diffrn_reflns_theta_min         4.607
_diffrn_ambient_environment      N~2~
_diffrn_ambient_temperature      100.00(10)
_diffrn_detector                 'Hybrid Pixel Array Detector'
_diffrn_detector_area_resol_mean 10.0000
_diffrn_detector_type            HyPix
_diffrn_measured_fraction_theta_full 0.990
_diffrn_measured_fraction_theta_max 0.990
_diffrn_measurement_details      
;
List of Runs (angles in degrees, time in seconds):

  # Type    Start    End  Width  t~exp~   \w     \q     \k     \f   Frames
#--------------------------------------------------------------------------
  1  \w     32.00  73.00   0.50    0.48    --  104.75 -61.00 -90.00   82
  2  \w     36.00  67.00   0.50    0.48    --  104.75 -61.00 -60.00   62
  3  \w     32.00  71.00   0.50    0.48    --  104.75 -61.00 -30.00   78
  4  \w     42.00  67.00   0.50    0.48    --  104.75 -61.00   0.00   50
  5  \w    -21.00   4.00   0.50    0.12    --   46.93 -27.00-108.00   50
  6  \w    -17.00  22.00   0.50    0.12    --   46.93 -19.00  90.00   78
  7  \w     53.00  79.00   0.50    0.48    --  104.75 -94.00 150.00   52
  8  \w     41.00  77.00   0.50    0.48    --  104.75-125.00 120.00   72
  9  \w     83.00 116.00   0.50    0.48    --  104.75-125.00 120.00   66
 10  \w     92.00 171.00   0.50    0.48    --  104.75  27.00  54.00  158
 11  \w     93.00 170.00   0.50    0.48    --  104.75  45.00 150.00  154
 12  \w     69.00  95.00   0.50    0.12    --   46.93  27.00  54.00   52
 13  \w    -22.00  29.00   0.50    0.12    --  -46.93  19.00-180.00  102
 14  \w    -69.00 -31.00   0.50    0.48    -- -102.00  61.00-150.00   76
 15  \w    -67.00 -29.00   0.50    0.48    -- -102.00  61.00-120.00   76
 16  \w    -69.00 -29.00   0.50    0.48    -- -102.00  61.00 -60.00   80
 17  \w    -69.00 -33.00   0.50    0.48    -- -102.00  61.00 -30.00   72
 18  \w    -69.00 -44.00   0.50    0.48    -- -102.00  61.00  30.00   50
 19  \w    -63.00 -29.00   0.50    0.48    -- -102.00  61.00 120.00   68
 20  \w    -69.00 -37.00   0.50    0.48    -- -102.00  61.00 150.00   64
 21  \w    -82.00 -30.00   0.50    0.48    -- -102.00  77.00 150.00  104
 22  \w    -31.00  27.00   0.50    0.12    --  -46.93  27.00  54.00  116
 23  \w   -112.00 -59.00   0.50    0.12    --  -46.93 -27.00-108.00  106
 24  \w   -123.00 -89.00   0.50    0.48    -- -102.00 -27.00-108.00   68
 25  \w   -116.00 -78.00   0.50    0.12    --  -46.93-125.00 -30.00   76
;
_diffrn_measurement_device       'four-circle diffractometer'
_diffrn_measurement_device_type  'XtaLAB Synergy R, DW system, HyPix'
_diffrn_measurement_method       '\w scans'
_diffrn_orient_matrix_type       
'CrysAlisPro convention (1999,Acta A55,543-557)'
_diffrn_orient_matrix_UB_11      0.0369088000
_diffrn_orient_matrix_UB_12      0.0478691000
_diffrn_orient_matrix_UB_13      -0.0447760000
_diffrn_orient_matrix_UB_21      0.0268049000
_diffrn_orient_matrix_UB_22      -0.0248999000
_diffrn_orient_matrix_UB_23      0.0897772000
_diffrn_orient_matrix_UB_31      0.0076157000
_diffrn_orient_matrix_UB_32      -0.1439238000
_diffrn_orient_matrix_UB_33      -0.0303940000
_diffrn_radiation_monochromator  mirror
_diffrn_radiation_probe          x-ray
_diffrn_radiation_type           'Cu K\a'
_diffrn_radiation_wavelength     1.54184
_diffrn_source                   'Rotating-anode X-ray tube'
_diffrn_source_type              'Rigaku (Cu) X-ray Source'
_reflns_Friedel_coverage         0.563
_reflns_Friedel_fraction_full    0.558
_reflns_Friedel_fraction_max     0.558
_reflns_number_gt                6121
_reflns_number_total             6803
_reflns_odcompleteness_completeness 99.04
_reflns_odcompleteness_iscentric 1
_reflns_odcompleteness_theta     66.97
_reflns_special_details          
;
 Reflections were merged by SHELXL according to the crystal
 class for the calculation of statistics and refinement.
 
 _reflns_Friedel_fraction is defined as the number of unique
 Friedel pairs measured divided by the number that would be
 possible theoretically, ignoring centric projections and
 systematic absences.
;
_reflns_threshold_expression     'I > 2\s(I)'
_computing_cell_refinement       'CrysAlisPro 1.171.42.102a (Rigaku OD, 2023)'
_computing_data_collection       'CrysAlisPro 1.171.42.102a (Rigaku OD, 2023)'
_computing_data_reduction        'CrysAlisPro 1.171.42.102a (Rigaku OD, 2023)'
_computing_molecular_graphics    'Olex2 1.3 (Dolomanov et al., 2009)'
_computing_publication_material  'Olex2 1.3 (Dolomanov et al., 2009)'
_computing_structure_refinement  'SHELXL 2018/3 (Sheldrick, 2015)'
_computing_structure_solution    'SHELXT 2014/5 (Sheldrick, 2014)'
_refine_diff_density_max         0.405
_refine_diff_density_min         -0.374
_refine_diff_density_rms         0.075
_refine_ls_abs_structure_details 
;
 Flack x determined using 1959 quotients [(I+)-(I-)]/[(I+)+(I-)]
 (Parsons, Flack and Wagner, Acta Cryst. B69 (2013) 249-259).
;
_refine_ls_abs_structure_Flack   0.41(2)
_refine_ls_extinction_coef       .
_refine_ls_extinction_method     none
_refine_ls_goodness_of_fit_ref   1.042
_refine_ls_hydrogen_treatment    constr
_refine_ls_matrix_type           full
_refine_ls_number_parameters     708
_refine_ls_number_reflns         6803
_refine_ls_number_restraints     64
_refine_ls_R_factor_all          0.0693
_refine_ls_R_factor_gt           0.0639
_refine_ls_restrained_S_all      1.050
_refine_ls_shift/su_max          0.000
_refine_ls_shift/su_mean         0.000
_refine_ls_structure_factor_coef Fsqd
_refine_ls_weighting_details     
'w=1/[\s^2^(Fo^2^)+(0.1086P)^2^+2.8746P] where P=(Fo^2^+2Fc^2^)/3'
_refine_ls_weighting_scheme      calc
_refine_ls_wR_factor_gt          0.1658
_refine_ls_wR_factor_ref         0.1721
_refine_special_details          ?
_olex2_refinement_description    
;
1. Fixed Uiso
 At 1.2 times of:
  All C(H) groups, All C(H,H) groups
 At 1.5 times of:
  All C(H,H,H) groups
2. Restrained distances
 Cl4-C2 = Cl3-C2
 1.75 with sigma of 0.001
3. Uiso/Uaniso restraints and constraints
C2 \\sim Cl3 \\sim Cl4 \\sim C1 \\sim Cl1 \\sim Cl2: within 2A with sigma of
0.004 and sigma for terminal atoms of 0.01 within 2A
4. Others
 Sof(Cl3)=Sof(Cl4)=Sof(C2)=Sof(H2A)=Sof(H2B)=1-FVAR(1)
 Sof(Cl1)=Sof(Cl2)=Sof(C1)=Sof(H1A)=Sof(H1B)=FVAR(1)
5.a Secondary CH2 refined with riding coordinates:
 C1(H1A,H1B), C2(H2A,H2B)
5.b Aromatic/amide H refined with riding coordinates:
 C13(H13), C6(H6), C46(H46), C47(H47), C14(H14), C5(H5), C45(H45), C17(H17),
 C29(H29), C51(H51), C22(H22), C26(H26), C34(H34), C59(H59), C30(H30), C33(H33),
  C10(H10), C9(H9), C69(H69), C58(H58), C74(H74), C68(H68), C50(H50), C25(H25),
 C44(H44), C75(H75), C37(H37), C41(H41), C48(H48), C70(H70), C38(H38), C71(H71),
  C42(H42), C49(H49), C72(H72), C73(H73)
5.c Idealised Me refined as rotating group:
 C61(H61A,H61B,H61C), C63(H63A,H63B,H63C), C65(H65A,H65B,H65C), C67(H67A,H67B,
 H67C)
;
_atom_sites_solution_hydrogens   geom
_atom_sites_solution_primary     ?
_atom_sites_solution_secondary   ?
loop_
_atom_site_label
_atom_site_type_symbol
_atom_site_fract_x
_atom_site_fract_y
_atom_site_fract_z
_atom_site_U_iso_or_equiv
_atom_site_adp_type
_atom_site_occupancy
_atom_site_site_symmetry_order
_atom_site_calc_flag
_atom_site_refinement_flags_posn
_atom_site_refinement_flags_adp
_atom_site_refinement_flags_occupancy
_atom_site_disorder_assembly
_atom_site_disorder_group
O62 O 0.60017(11) 0.3862(4) 0.8268(2) 0.0373(8) Uani 1 1 d . . . . .
O60 O 0.51781(12) 0.3471(4) 0.8538(2) 0.0394(8) Uani 1 1 d . . . . .
O64 O 0.55596(15) 0.1605(4) 0.3591(2) 0.0493(10) Uani 1 1 d . . . . .
O66 O 0.47384(15) 0.1218(4) 0.3909(3) 0.0581(12) Uani 1 1 d . . . . .
C19 C 0.57211(16) 0.3372(4) 0.7591(3) 0.0332(10) Uani 1 1 d . . . . .
C13 C 0.70742(15) 0.6317(6) 0.5440(4) 0.0389(12) Uani 1 1 d . . . . .
H13 H 0.719527 0.702058 0.580324 0.047 Uiso 1 1 calc R U . . .
C6 C 0.66311(18) 1.1910(5) 0.2443(4) 0.0410(12) Uani 1 1 d . . . . .
H6 H 0.680206 1.235771 0.290018 0.049 Uiso 1 1 calc R U . . .
C46 C 0.69434(17) 0.9802(6) 0.3724(4) 0.0412(12) Uani 1 1 d . . . . .
H46 H 0.685752 1.061651 0.396784 0.049 Uiso 1 1 calc R U . . .
C12 C 0.71107(15) 0.6294(6) 0.4502(4) 0.0390(12) Uani 1 1 d . . . . .
C57 C 0.55842(17) 0.2599(4) 0.6015(3) 0.0338(11) Uani 1 1 d . . . . .
C56 C 0.57117(18) 0.2375(5) 0.5146(3) 0.0371(11) Uani 1 1 d . . . . .
C47 C 0.70422(16) 0.8740(5) 0.4302(4) 0.0393(12) Uani 1 1 d . . . . .
H47 H 0.702358 0.884479 0.493460 0.047 Uiso 1 1 calc R U . . .
C23 C 0.43447(18) 0.2556(5) 0.6299(4) 0.0402(12) Uani 1 1 d . . . . .
C18 C 0.58588(16) 0.3135(5) 0.6718(3) 0.0345(11) Uani 1 1 d . . . . .
C14 C 0.68623(16) 0.5321(5) 0.5847(4) 0.0384(11) Uani 1 1 d . . . . .
H14 H 0.683469 0.536857 0.647903 0.046 Uiso 1 1 calc R U . . .
C7 C 0.67345(17) 1.0618(5) 0.2172(4) 0.0382(12) Uani 1 1 d . . . . .
C15 C 0.66911(16) 0.4257(5) 0.5333(4) 0.0386(12) Uani 1 1 d . . . . .
C5 C 0.62905(19) 1.2532(5) 0.2063(4) 0.0442(14) Uani 1 1 d . . . . .
H5 H 0.622727 1.339233 0.227653 0.053 Uiso 1 1 calc R U . . .
C20 C 0.53245(16) 0.3232(5) 0.7725(3) 0.0333(10) Uani 1 1 d . . . . .
C11 C 0.71686(16) 0.7521(6) 0.3980(4) 0.0381(11) Uani 1 1 d . . . . .
C45 C 0.61841(19) 1.0785(5) 0.0975(4) 0.0423(13) Uani 1 1 d . . . . .
H45 H 0.605131 1.044328 0.042322 0.051 Uiso 1 1 calc R U . . .
C52 C 0.51754(17) 0.2422(5) 0.6154(3) 0.0336(10) Uani 1 1 d . . . . .
C54 C 0.50331(18) 0.1628(5) 0.4559(4) 0.0408(12) Uani 1 1 d . . . . .
C55 C 0.54287(19) 0.1810(5) 0.4428(4) 0.0406(12) Uani 1 1 d . . . . .
C17 C 0.62426(17) 0.3541(5) 0.6523(4) 0.0362(11) Uani 1 1 d . . . . .
H17 H 0.643037 0.386752 0.699910 0.043 Uiso 1 1 calc R U . . .
C4 C 0.60300(19) 1.1939(5) 0.1364(3) 0.0405(12) Uani 1 1 d . . . . .
C29 C 0.28227(15) 0.6610(6) 0.5469(4) 0.0405(12) Uani 1 1 d . . . . .
H29 H 0.279889 0.668050 0.610121 0.049 Uiso 1 1 calc R U . . .
C21 C 0.50329(16) 0.2783(5) 0.6989(3) 0.0342(10) Uani 1 1 d . . . . .
C31 C 0.27776(16) 0.7662(6) 0.3976(4) 0.0411(12) Uani 1 1 d . . . . .
C8 C 0.69670(17) 0.9703(5) 0.2786(4) 0.0391(12) Uani 1 1 d . . . . .
C51 C 0.34784(17) 0.4900(5) 0.6365(4) 0.0401(12) Uani 1 1 d . . . . .
H51 H 0.342530 0.571750 0.665476 0.048 Uiso 1 1 calc R U . . .
C28 C 0.29423(15) 0.5410(5) 0.5117(4) 0.0396(12) Uani 1 1 d . . . . .
C22 C 0.46210(17) 0.2847(5) 0.7046(4) 0.0369(11) Uani 1 1 d . . . . .
H22 H 0.452667 0.309496 0.760596 0.044 Uiso 1 1 calc R U . . .
C36 C 0.36138(17) 1.1523(5) 0.2125(4) 0.0422(12) Uani 1 1 d . . . . .
C53 C 0.48910(17) 0.2004(5) 0.5409(3) 0.0376(11) Uani 1 1 d . . . . .
C27 C 0.32028(16) 0.4419(6) 0.5655(4) 0.0400(12) Uani 1 1 d . . . . .
C16 C 0.63514(17) 0.3468(5) 0.5629(4) 0.0371(11) Uani 1 1 d . . . . .
C32 C 0.28575(17) 0.8879(6) 0.3448(4) 0.0442(13) Uani 1 1 d . . . . .
C26 C 0.32580(16) 0.3134(5) 0.5362(4) 0.0398(12) Uani 1 1 d . . . . .
H26 H 0.305425 0.271829 0.496184 0.048 Uiso 1 1 calc R U . . .
C61 C 0.52549(19) 0.4760(6) 0.8938(4) 0.0468(13) Uani 1 1 d . . . . .
H61A H 0.514319 0.545014 0.851396 0.070 Uiso 1 1 calc R U . . .
H61B H 0.554523 0.489224 0.906908 0.070 Uiso 1 1 calc R U . . .
H61C H 0.512885 0.482050 0.950467 0.070 Uiso 1 1 calc R U . . .
C34 C 0.32432(19) 1.0919(6) 0.3437(4) 0.0468(14) Uani 1 1 d . . . . .
H34 H 0.335809 1.166602 0.376469 0.056 Uiso 1 1 calc R U . . .
C24 C 0.39126(17) 0.3013(5) 0.6243(4) 0.0400(12) Uani 1 1 d . . . . .
C59 C 0.60861(18) 0.2820(5) 0.4968(4) 0.0392(12) Uani 1 1 d . . . . .
H59 H 0.616684 0.268362 0.437855 0.047 Uiso 1 1 calc R U . . .
C35 C 0.32878(17) 1.0800(5) 0.2523(4) 0.0436(13) Uani 1 1 d . . . . .
C30 C 0.27383(16) 0.7696(6) 0.4916(4) 0.0422(12) Uani 1 1 d . . . . .
H30 H 0.265049 0.849742 0.517549 0.051 Uiso 1 1 calc R U . . .
C43 C 0.5603(2) 1.2293(5) 0.1180(4) 0.0437(13) Uani 1 1 d . . . . .
C40 C 0.4759(2) 1.2511(6) 0.1257(4) 0.0468(13) Uani 1 1 d . . . . .
C39 C 0.4347(2) 1.2384(5) 0.1483(4) 0.0469(14) Uani 1 1 d . . . . .
C33 C 0.30357(18) 0.9980(6) 0.3890(4) 0.0450(13) Uani 1 1 d . . . . .
H33 H 0.301494 1.009556 0.452111 0.054 Uiso 1 1 calc R U . . .
C63 C 0.60866(17) 0.2974(6) 0.9023(4) 0.0417(12) Uani 1 1 d . . . . .
H63A H 0.622708 0.218464 0.882745 0.063 Uiso 1 1 calc R U . . .
H63B H 0.583454 0.270044 0.924803 0.063 Uiso 1 1 calc R U . . .
H63C H 0.625625 0.342933 0.950942 0.063 Uiso 1 1 calc R U . . .
C10 C 0.72517(15) 0.7488(6) 0.3068(4) 0.0404(12) Uani 1 1 d . . . . .
H10 H 0.737833 0.672394 0.284706 0.048 Uiso 1 1 calc R U . . .
C9 C 0.71534(16) 0.8537(6) 0.2490(4) 0.0406(12) Uani 1 1 d . . . . .
H9 H 0.721186 0.848052 0.187652 0.049 Uiso 1 1 calc R U . . .
C69 C 0.28344(18) 0.6401(6) 0.3621(4) 0.0468(13) Uani 1 1 d . . . . .
H69 H 0.281823 0.629989 0.297912 0.056 Uiso 1 1 calc R U . . .
C58 C 0.44813(18) 0.2075(5) 0.5510(4) 0.0433(13) Uani 1 1 d . . . . .
H58 H 0.429189 0.178495 0.502542 0.052 Uiso 1 1 calc R U . . .
C74 C 0.4054(2) 1.1671(7) 0.0941(4) 0.0550(16) Uani 1 1 d . . . . .
H74 H 0.410443 1.144622 0.033925 0.066 Uiso 1 1 calc R U . . .
C68 C 0.29127(17) 0.5298(6) 0.4156(4) 0.0411(12) Uani 1 1 d . . . . .
H68 H 0.294733 0.445387 0.388257 0.049 Uiso 1 1 calc R U . . .
C50 C 0.38254(18) 0.4202(5) 0.6647(4) 0.0419(12) Uani 1 1 d . . . . .
H50 H 0.400710 0.454809 0.712850 0.050 Uiso 1 1 calc R U . . .
C25 C 0.36116(18) 0.2430(5) 0.5648(4) 0.0417(12) Uani 1 1 d . . . . .
H25 H 0.364594 0.154893 0.543350 0.050 Uiso 1 1 calc R U . . .
C44 C 0.65176(18) 1.0149(5) 0.1371(4) 0.0409(12) Uani 1 1 d . . . . .
H44 H 0.660608 0.936192 0.109504 0.049 Uiso 1 1 calc R U . . .
C75 C 0.3701(2) 1.1280(6) 0.1232(4) 0.0508(15) Uani 1 1 d . . . . .
H75 H 0.350858 1.083168 0.082051 0.061 Uiso 1 1 calc R U . . .
C37 C 0.3890(2) 1.2322(6) 0.2648(4) 0.0488(14) Uani 1 1 d . . . . .
H37 H 0.383274 1.258348 0.323758 0.059 Uiso 1 1 calc R U . . .
C41 C 0.5026(2) 1.3531(5) 0.1561(5) 0.0526(15) Uani 1 1 d . . . . .
H41 H 0.492150 1.432506 0.179563 0.063 Uiso 1 1 calc R U . . .
C48 C 0.69955(18) 0.5132(6) 0.4045(4) 0.0461(13) Uani 1 1 d . . . . .
H48 H 0.705828 0.501546 0.343841 0.055 Uiso 1 1 calc R U . . .
C70 C 0.28519(19) 0.8861(6) 0.2505(4) 0.0500(14) Uani 1 1 d . . . . .
H70 H 0.270552 0.818105 0.216649 0.060 Uiso 1 1 calc R U . . .
C38 C 0.42438(19) 1.2747(6) 0.2346(4) 0.0454(13) Uani 1 1 d . . . . .
H38 H 0.442118 1.329640 0.272764 0.054 Uiso 1 1 calc R U . . .
C71 C 0.3054(2) 0.9808(6) 0.2047(4) 0.0496(14) Uani 1 1 d . . . . .
H71 H 0.303412 0.978756 0.140114 0.060 Uiso 1 1 calc R U . . .
C42 C 0.5432(2) 1.3423(5) 0.1531(5) 0.0535(15) Uani 1 1 d . . . . .
H42 H 0.560089 1.413672 0.175449 0.064 Uiso 1 1 calc R U . . .
C49 C 0.67921(19) 0.4137(6) 0.4445(4) 0.0471(13) Uani 1 1 d . . . . .
H49 H 0.671857 0.335107 0.410859 0.057 Uiso 1 1 calc R U . . .
C72 C 0.5334(2) 1.1351(7) 0.0778(5) 0.0660(19) Uani 1 1 d . . . . .
H72 H 0.543490 1.061119 0.047180 0.079 Uiso 1 1 calc R U . . .
C73 C 0.4929(2) 1.1456(8) 0.0810(6) 0.068(2) Uani 1 1 d . . . . .
H73 H 0.475794 1.079282 0.051938 0.082 Uiso 1 1 calc R U . . .
C65 C 0.5758(3) 0.0423(6) 0.3470(5) 0.0598(17) Uani 1 1 d . . . . .
H65A H 0.582637 0.037264 0.284299 0.090 Uiso 1 1 calc R U . . .
H65B H 0.558403 -0.032883 0.358811 0.090 Uiso 1 1 calc R U . . .
H65C H 0.600417 0.038684 0.389227 0.090 Uiso 1 1 calc R U . . .
C67 C 0.4792(2) 0.0158(7) 0.3314(5) 0.0652(19) Uani 1 1 d . . . . .
H67A H 0.495090 0.046312 0.283519 0.098 Uiso 1 1 calc R U . . .
H67B H 0.452958 -0.015602 0.303917 0.098 Uiso 1 1 calc R U . . .
H67C H 0.493311 -0.057323 0.365331 0.098 Uiso 1 1 calc R U . . .
Cl1 Cl 0.38871(19) 0.7916(6) 0.3563(3) 0.0887(17) Uani 0.754(7) 1 d . U P A 1
Cl2 Cl 0.42481(10) 0.5464(3) 0.43126(18) 0.0745(10) Uani 0.754(7) 1 d . U P A 1
C1 C 0.3813(4) 0.6355(13) 0.4006(8) 0.078(2) Uani 0.754(7) 1 d . U P A 1
H1A H 0.364001 0.583177 0.354989 0.094 Uiso 0.754(7) 1 calc R U P A 1
H1B H 0.366621 0.645633 0.454874 0.094 Uiso 0.754(7) 1 calc R U P A 1
Cl3 Cl 0.4067(3) 0.4738(10) 0.4041(7) 0.084(3) Uani 0.246(7) 1 d D U P A 2
Cl4 Cl 0.3874(5) 0.7561(17) 0.3770(11) 0.081(3) Uani 0.246(7) 1 d D U P A 2
C2 C 0.3986(11) 0.6272(13) 0.4555(12) 0.081(3) Uani 0.246(7) 1 d D U P A 2
H2A H 0.422935 0.651612 0.496242 0.097 Uiso 0.246(7) 1 calc R U P A 2
H2B H 0.376167 0.617772 0.493470 0.097 Uiso 0.246(7) 1 calc R U P A 2

loop_
_atom_site_aniso_label
_atom_site_aniso_U_11
_atom_site_aniso_U_22
_atom_site_aniso_U_33
_atom_site_aniso_U_23
_atom_site_aniso_U_13
_atom_site_aniso_U_12
O62 0.0415(19) 0.0420(18) 0.0265(17) 0.0003(14) -0.0043(14) -0.0045(15)
O60 0.046(2) 0.0433(19) 0.0279(17) -0.0015(14) 0.0010(14) -0.0095(16)
O64 0.087(3) 0.0333(19) 0.0285(19) -0.0036(15) 0.0083(19) 0.0014(18)
O66 0.067(3) 0.053(2) 0.048(2) -0.0177(18) -0.025(2) 0.014(2)
C19 0.042(3) 0.027(2) 0.028(2) 0.0005(18) -0.005(2) -0.001(2)
C13 0.027(2) 0.055(3) 0.033(3) -0.004(2) -0.004(2) 0.001(2)
C6 0.048(3) 0.040(3) 0.035(3) -0.005(2) 0.003(2) -0.017(2)
C46 0.042(3) 0.046(3) 0.035(3) -0.009(2) 0.004(2) -0.013(2)
C12 0.024(2) 0.057(3) 0.036(3) -0.001(2) 0.003(2) 0.004(2)
C57 0.048(3) 0.021(2) 0.031(2) 0.0010(18) -0.002(2) 0.004(2)
C56 0.056(3) 0.025(2) 0.030(2) 0.0043(18) 0.003(2) 0.006(2)
C47 0.038(3) 0.050(3) 0.029(2) -0.006(2) 0.001(2) -0.008(2)
C23 0.047(3) 0.035(3) 0.037(3) -0.002(2) -0.004(2) -0.002(2)
C18 0.044(3) 0.024(2) 0.035(3) 0.0057(19) -0.004(2) 0.007(2)
C14 0.034(3) 0.047(3) 0.032(3) 0.005(2) -0.001(2) 0.008(2)
C7 0.043(3) 0.038(3) 0.035(3) -0.005(2) 0.009(2) -0.019(2)
C15 0.039(3) 0.039(3) 0.038(3) -0.001(2) 0.002(2) 0.016(2)
C5 0.063(4) 0.035(3) 0.038(3) -0.006(2) 0.018(3) -0.016(2)
C20 0.044(3) 0.029(2) 0.026(2) 0.0004(18) -0.002(2) -0.0038(19)
C11 0.023(2) 0.053(3) 0.038(3) -0.006(2) 0.001(2) -0.001(2)
C45 0.063(4) 0.033(3) 0.029(3) -0.004(2) -0.002(2) -0.006(2)
C52 0.046(3) 0.025(2) 0.029(2) 0.0003(18) -0.004(2) 0.0019(19)
C54 0.051(3) 0.033(3) 0.035(3) -0.005(2) -0.011(2) 0.005(2)
C55 0.063(4) 0.029(2) 0.029(3) -0.0004(19) -0.002(2) 0.007(2)
C17 0.045(3) 0.030(2) 0.032(3) 0.0012(19) -0.001(2) 0.009(2)
C4 0.062(4) 0.032(3) 0.028(2) 0.0026(19) 0.007(2) -0.011(2)
C29 0.024(2) 0.055(3) 0.042(3) -0.007(2) 0.002(2) -0.002(2)
C21 0.043(3) 0.023(2) 0.034(3) 0.0026(18) -0.003(2) -0.0013(19)
C31 0.027(3) 0.049(3) 0.044(3) -0.006(2) -0.011(2) 0.003(2)
C8 0.036(3) 0.047(3) 0.034(3) -0.004(2) 0.005(2) -0.015(2)
C51 0.043(3) 0.038(3) 0.038(3) -0.007(2) -0.001(2) 0.000(2)
C28 0.026(2) 0.047(3) 0.044(3) 0.003(2) -0.002(2) -0.006(2)
C22 0.047(3) 0.031(2) 0.032(2) 0.0009(19) 0.001(2) -0.003(2)
C36 0.043(3) 0.040(3) 0.041(3) 0.004(2) -0.005(2) 0.014(2)
C53 0.049(3) 0.027(2) 0.034(3) -0.0017(19) -0.006(2) 0.004(2)
C27 0.034(3) 0.046(3) 0.040(3) -0.001(2) 0.004(2) -0.007(2)
C16 0.044(3) 0.030(2) 0.037(3) 0.001(2) 0.001(2) 0.011(2)
C32 0.032(3) 0.053(3) 0.045(3) -0.002(2) -0.007(2) 0.010(2)
C26 0.034(3) 0.039(3) 0.045(3) -0.004(2) -0.001(2) -0.010(2)
C61 0.046(3) 0.054(3) 0.040(3) -0.012(2) 0.006(2) 0.001(2)
C34 0.051(3) 0.041(3) 0.046(3) -0.005(2) -0.003(3) 0.011(2)
C24 0.040(3) 0.039(3) 0.040(3) 0.004(2) -0.004(2) -0.004(2)
C59 0.057(3) 0.029(2) 0.031(3) -0.001(2) 0.004(2) 0.011(2)
C35 0.043(3) 0.039(3) 0.046(3) 0.000(2) -0.010(2) 0.016(2)
C30 0.028(3) 0.052(3) 0.047(3) -0.006(2) 0.000(2) 0.007(2)
C43 0.060(4) 0.038(3) 0.033(3) 0.001(2) 0.005(2) -0.010(2)
C40 0.053(3) 0.047(3) 0.038(3) -0.001(2) -0.005(3) 0.008(2)
C39 0.059(4) 0.037(3) 0.043(3) -0.002(2) -0.003(3) 0.008(2)
C33 0.041(3) 0.045(3) 0.048(3) -0.006(2) -0.005(2) 0.008(2)
C63 0.036(3) 0.051(3) 0.036(3) 0.008(2) -0.008(2) 0.000(2)
C10 0.022(2) 0.056(3) 0.043(3) -0.005(2) 0.004(2) -0.001(2)
C9 0.035(3) 0.056(3) 0.032(3) -0.010(2) 0.009(2) -0.010(2)
C69 0.039(3) 0.057(3) 0.042(3) -0.006(3) -0.008(2) -0.005(3)
C58 0.050(3) 0.036(3) 0.039(3) -0.005(2) -0.013(2) 0.001(2)
C74 0.058(4) 0.069(4) 0.038(3) -0.015(3) 0.001(3) 0.008(3)
C68 0.037(3) 0.044(3) 0.039(3) -0.008(2) -0.008(2) -0.007(2)
C50 0.049(3) 0.039(3) 0.036(3) -0.004(2) -0.004(2) -0.003(2)
C25 0.047(3) 0.033(3) 0.044(3) -0.003(2) -0.001(2) -0.008(2)
C44 0.056(3) 0.036(3) 0.032(3) -0.004(2) 0.010(2) -0.010(2)
C75 0.053(4) 0.052(3) 0.044(3) -0.010(3) -0.009(3) 0.009(3)
C37 0.063(4) 0.045(3) 0.036(3) -0.003(2) -0.006(3) 0.006(3)
C41 0.064(4) 0.028(3) 0.064(4) -0.010(2) -0.001(3) 0.006(2)
C48 0.047(3) 0.049(3) 0.044(3) -0.003(2) 0.012(3) 0.012(2)
C70 0.049(3) 0.054(3) 0.043(3) -0.003(3) -0.015(3) 0.002(3)
C38 0.052(3) 0.040(3) 0.041(3) 0.000(2) -0.006(3) 0.007(2)
C71 0.054(4) 0.054(3) 0.038(3) 0.001(2) -0.011(3) 0.007(3)
C42 0.070(4) 0.031(3) 0.058(4) -0.007(3) 0.002(3) -0.005(3)
C49 0.052(3) 0.042(3) 0.048(3) -0.005(3) 0.012(3) 0.012(2)
C72 0.062(4) 0.067(4) 0.070(5) -0.040(4) 0.012(3) -0.010(3)
C73 0.058(4) 0.072(4) 0.076(5) -0.040(4) 0.008(3) -0.014(3)
C65 0.093(5) 0.044(3) 0.046(3) 0.004(3) 0.025(3) 0.003(3)
C67 0.064(4) 0.055(4) 0.071(5) -0.016(3) -0.017(3) -0.001(3)
Cl1 0.082(2) 0.130(4) 0.0530(19) -0.0083(19) 0.0053(15) 0.050(3)
Cl2 0.0875(19) 0.0733(17) 0.0632(15) -0.0108(12) 0.0106(12) -0.0137(14)
C1 0.069(4) 0.097(5) 0.069(5) -0.022(4) 0.009(4) -0.020(4)
Cl3 0.080(5) 0.087(5) 0.085(5) -0.007(4) 0.007(4) -0.020(4)
Cl4 0.063(5) 0.100(7) 0.080(7) -0.027(5) 0.003(5) -0.017(5)
C2 0.074(5) 0.095(6) 0.074(6) -0.016(5) 0.007(5) -0.018(5)

_geom_special_details            
;
 All esds (except the esd in the dihedral angle between two l.s. planes)
 are estimated using the full covariance matrix.  The cell esds are taken
 into account individually in the estimation of esds in distances, angles
 and torsion angles; correlations between esds in cell parameters are only
 used when they are defined by crystal symmetry.  An approximate (isotropic)
 treatment of cell esds is used for estimating esds involving l.s. planes.
;
loop_
_geom_bond_atom_site_label_1
_geom_bond_atom_site_label_2
_geom_bond_distance
_geom_bond_site_symmetry_2
_geom_bond_publ_flag
O62 C19 1.387(6) . ?
O62 C63 1.432(6) . ?
O60 C20 1.368(6) . ?
O60 C61 1.433(7) . ?
O64 C55 1.372(7) . ?
O64 C65 1.379(8) . ?
O66 C54 1.364(7) . ?
O66 C67 1.403(8) . ?
C19 C18 1.436(7) . ?
C19 C20 1.372(8) . ?
C13 H13 0.9500 . ?
C13 C12 1.405(8) . ?
C13 C14 1.398(8) . ?
C6 H6 0.9500 . ?
C6 C7 1.409(8) . ?
C6 C5 1.367(9) . ?
C46 H46 0.9500 . ?
C46 C47 1.382(8) . ?
C46 C8 1.401(8) . ?
C12 C11 1.476(8) . ?
C12 C48 1.381(9) . ?
C57 C56 1.415(7) . ?
C57 C18 1.417(7) . ?
C57 C52 1.419(8) . ?
C56 C55 1.458(8) . ?
C56 C59 1.383(9) . ?
C47 H47 0.9500 . ?
C47 C11 1.394(8) . ?
C23 C22 1.393(8) . ?
C23 C24 1.512(8) . ?
C23 C58 1.385(8) . ?
C18 C17 1.408(8) . ?
C14 H14 0.9500 . ?
C14 C15 1.396(8) . ?
C7 C8 1.455(8) . ?
C7 C44 1.402(8) . ?
C15 C16 1.490(8) . ?
C15 C49 1.396(8) . ?
C5 H5 0.9500 . ?
C5 C4 1.410(8) . ?
C20 C21 1.453(7) . ?
C11 C10 1.407(8) . ?
C45 H45 0.9500 . ?
C45 C4 1.414(8) . ?
C45 C44 1.362(9) . ?
C52 C21 1.418(7) . ?
C52 C53 1.438(7) . ?
C54 C55 1.372(9) . ?
C54 C53 1.442(8) . ?
C17 H17 0.9500 . ?
C17 C16 1.411(8) . ?
C4 C43 1.469(9) . ?
C29 H29 0.9500 . ?
C29 C28 1.386(8) . ?
C29 C30 1.372(9) . ?
C21 C22 1.394(8) . ?
C31 C32 1.487(9) . ?
C31 C30 1.411(9) . ?
C31 C69 1.390(8) . ?
C8 C9 1.416(8) . ?
C51 H51 0.9500 . ?
C51 C27 1.406(8) . ?
C51 C50 1.382(8) . ?
C28 C27 1.494(8) . ?
C28 C68 1.418(8) . ?
C22 H22 0.9500 . ?
C36 C35 1.485(9) . ?
C36 C75 1.404(9) . ?
C36 C37 1.394(9) . ?
C53 C58 1.398(8) . ?
C27 C26 1.377(8) . ?
C16 C59 1.406(8) . ?
C32 C33 1.385(9) . ?
C32 C70 1.393(9) . ?
C26 H26 0.9500 . ?
C26 C25 1.404(9) . ?
C61 H61A 0.9800 . ?
C61 H61B 0.9800 . ?
C61 H61C 0.9800 . ?
C34 H34 0.9500 . ?
C34 C35 1.381(9) . ?
C34 C33 1.385(10) . ?
C24 C50 1.379(8) . ?
C24 C25 1.393(8) . ?
C59 H59 0.9500 . ?
C35 C71 1.407(9) . ?
C30 H30 0.9500 . ?
C43 C42 1.395(9) . ?
C43 C72 1.395(9) . ?
C40 C39 1.462(10) . ?
C40 C41 1.398(9) . ?
C40 C73 1.401(10) . ?
C39 C74 1.394(9) . ?
C39 C38 1.404(9) . ?
C33 H33 0.9500 . ?
C63 H63A 0.9800 . ?
C63 H63B 0.9800 . ?
C63 H63C 0.9800 . ?
C10 H10 0.9500 . ?
C10 C9 1.372(9) . ?
C9 H9 0.9500 . ?
C69 H69 0.9500 . ?
C69 C68 1.368(9) . ?
C58 H58 0.9500 . ?
C74 H74 0.9500 . ?
C74 C75 1.360(10) . ?
C68 H68 0.9500 . ?
C50 H50 0.9500 . ?
C25 H25 0.9500 . ?
C44 H44 0.9500 . ?
C75 H75 0.9500 . ?
C37 H37 0.9500 . ?
C37 C38 1.378(10) . ?
C41 H41 0.9500 . ?
C41 C42 1.371(10) . ?
C48 H48 0.9500 . ?
C48 C49 1.377(9) . ?
C70 H70 0.9500 . ?
C70 C71 1.384(10) . ?
C38 H38 0.9500 . ?
C71 H71 0.9500 . ?
C42 H42 0.9500 . ?
C49 H49 0.9500 . ?
C72 H72 0.9500 . ?
C72 C73 1.365(11) . ?
C73 H73 0.9500 . ?
C65 H65A 0.9800 . ?
C65 H65B 0.9800 . ?
C65 H65C 0.9800 . ?
C67 H67A 0.9800 . ?
C67 H67B 0.9800 . ?
C67 H67C 0.9800 . ?
Cl1 C1 1.725(15) . ?
Cl2 C1 1.728(14) . ?
C1 H1A 0.9900 . ?
C1 H1B 0.9900 . ?
Cl3 C2 1.7499(14) . ?
Cl4 C2 1.7500(14) . ?
C2 H2A 0.9900 . ?
C2 H2B 0.9900 . ?

loop_
_geom_angle_atom_site_label_1
_geom_angle_atom_site_label_2
_geom_angle_atom_site_label_3
_geom_angle
_geom_angle_site_symmetry_1
_geom_angle_site_symmetry_3
_geom_angle_publ_flag
C19 O62 C63 113.8(4) . . ?
C20 O60 C61 117.1(4) . . ?
C55 O64 C65 116.9(4) . . ?
C54 O66 C67 122.5(5) . . ?
O62 C19 C18 116.6(4) . . ?
C20 C19 O62 121.5(4) . . ?
C20 C19 C18 121.6(4) . . ?
C12 C13 H13 119.5 . . ?
C14 C13 H13 119.5 . . ?
C14 C13 C12 121.0(5) . . ?
C7 C6 H6 119.3 . . ?
C5 C6 H6 119.3 . . ?
C5 C6 C7 121.5(5) . . ?
C47 C46 H46 119.3 . . ?
C47 C46 C8 121.5(5) . . ?
C8 C46 H46 119.3 . . ?
C13 C12 C11 122.2(5) . . ?
C48 C12 C13 116.6(5) . . ?
C48 C12 C11 119.5(5) . . ?
C56 C57 C18 119.4(5) . . ?
C56 C57 C52 120.2(4) . . ?
C18 C57 C52 120.1(5) . . ?
C57 C56 C55 119.1(5) . . ?
C59 C56 C57 119.4(5) . . ?
C59 C56 C55 121.2(5) . . ?
C46 C47 H47 119.2 . . ?
C46 C47 C11 121.7(5) . . ?
C11 C47 H47 119.2 . . ?
C22 C23 C24 122.0(5) . . ?
C58 C23 C22 119.3(5) . . ?
C58 C23 C24 117.5(5) . . ?
C57 C18 C19 118.4(5) . . ?
C17 C18 C19 121.7(4) . . ?
C17 C18 C57 119.6(5) . . ?
C13 C14 H14 119.7 . . ?
C15 C14 C13 120.6(5) . . ?
C15 C14 H14 119.7 . . ?
C6 C7 C8 122.2(5) . . ?
C44 C7 C6 115.3(5) . . ?
C44 C7 C8 120.6(5) . . ?
C14 C15 C16 121.9(5) . . ?
C14 C15 C49 116.7(5) . . ?
C49 C15 C16 120.1(5) . . ?
C6 C5 H5 118.9 . . ?
C6 C5 C4 122.1(5) . . ?
C4 C5 H5 118.9 . . ?
O60 C20 C19 123.7(4) . . ?
O60 C20 C21 115.9(4) . . ?
C19 C20 C21 120.4(5) . . ?
C47 C11 C12 119.3(5) . . ?
C47 C11 C10 116.5(5) . . ?
C10 C11 C12 122.2(5) . . ?
C4 C45 H45 119.1 . . ?
C44 C45 H45 119.1 . . ?
C44 C45 C4 121.8(5) . . ?
C57 C52 C53 119.7(5) . . ?
C21 C52 C57 121.1(4) . . ?
C21 C52 C53 118.9(5) . . ?
O66 C54 C55 125.3(5) . . ?
O66 C54 C53 114.2(5) . . ?
C55 C54 C53 120.2(4) . . ?
O64 C55 C56 117.9(5) . . ?
O64 C55 C54 121.0(5) . . ?
C54 C55 C56 120.7(5) . . ?
C18 C17 H17 119.6 . . ?
C18 C17 C16 120.7(5) . . ?
C16 C17 H17 119.6 . . ?
C5 C4 C45 114.7(6) . . ?
C5 C4 C43 123.1(5) . . ?
C45 C4 C43 120.9(5) . . ?
C28 C29 H29 119.5 . . ?
C30 C29 H29 119.5 . . ?
C30 C29 C28 121.0(5) . . ?
C52 C21 C20 118.0(5) . . ?
C22 C21 C20 122.0(5) . . ?
C22 C21 C52 119.6(4) . . ?
C30 C31 C32 122.6(5) . . ?
C69 C31 C32 120.5(5) . . ?
C69 C31 C30 115.2(5) . . ?
C46 C8 C7 119.2(5) . . ?
C46 C8 C9 116.0(5) . . ?
C9 C8 C7 123.5(5) . . ?
C27 C51 H51 119.5 . . ?
C50 C51 H51 119.5 . . ?
C50 C51 C27 121.0(5) . . ?
C29 C28 C27 123.6(5) . . ?
C29 C28 C68 116.9(5) . . ?
C68 C28 C27 117.0(5) . . ?
C23 C22 C21 121.3(5) . . ?
C23 C22 H22 119.3 . . ?
C21 C22 H22 119.3 . . ?
C75 C36 C35 121.7(5) . . ?
C37 C36 C35 122.2(5) . . ?
C37 C36 C75 115.3(6) . . ?
C52 C53 C54 119.3(5) . . ?
C58 C53 C52 118.7(5) . . ?
C58 C53 C54 121.8(4) . . ?
C51 C27 C28 117.9(5) . . ?
C26 C27 C51 117.1(5) . . ?
C26 C27 C28 123.0(5) . . ?
C17 C16 C15 122.0(5) . . ?
C59 C16 C15 119.1(5) . . ?
C59 C16 C17 117.8(5) . . ?
C33 C32 C31 120.0(5) . . ?
C33 C32 C70 116.1(6) . . ?
C70 C32 C31 122.1(5) . . ?
C27 C26 H26 119.6 . . ?
C27 C26 C25 120.8(5) . . ?
C25 C26 H26 119.6 . . ?
O60 C61 H61A 109.5 . . ?
O60 C61 H61B 109.5 . . ?
O60 C61 H61C 109.5 . . ?
H61A C61 H61B 109.5 . . ?
H61A C61 H61C 109.5 . . ?
H61B C61 H61C 109.5 . . ?
C35 C34 H34 119.1 . . ?
C35 C34 C33 121.8(6) . . ?
C33 C34 H34 119.1 . . ?
C50 C24 C23 119.0(5) . . ?
C50 C24 C25 117.6(5) . . ?
C25 C24 C23 122.1(5) . . ?
C56 C59 C16 122.3(5) . . ?
C56 C59 H59 118.8 . . ?
C16 C59 H59 118.8 . . ?
C34 C35 C36 120.6(5) . . ?
C34 C35 C71 115.9(6) . . ?
C71 C35 C36 122.7(6) . . ?
C29 C30 C31 122.1(5) . . ?
C29 C30 H30 118.9 . . ?
C31 C30 H30 118.9 . . ?
C42 C43 C4 124.0(5) . . ?
C72 C43 C4 119.2(5) . . ?
C72 C43 C42 115.7(6) . . ?
C41 C40 C39 125.2(5) . . ?
C41 C40 C73 115.1(6) . . ?
C73 C40 C39 119.0(6) . . ?
C74 C39 C40 122.4(5) . . ?
C74 C39 C38 115.4(6) . . ?
C38 C39 C40 121.1(5) . . ?
C32 C33 H33 119.1 . . ?
C34 C33 C32 121.8(6) . . ?
C34 C33 H33 119.1 . . ?
O62 C63 H63A 109.5 . . ?
O62 C63 H63B 109.5 . . ?
O62 C63 H63C 109.5 . . ?
H63A C63 H63B 109.5 . . ?
H63A C63 H63C 109.5 . . ?
H63B C63 H63C 109.5 . . ?
C11 C10 H10 119.3 . . ?
C9 C10 C11 121.3(5) . . ?
C9 C10 H10 119.3 . . ?
C8 C9 H9 119.2 . . ?
C10 C9 C8 121.6(5) . . ?
C10 C9 H9 119.2 . . ?
C31 C69 H69 118.6 . . ?
C68 C69 C31 122.8(6) . . ?
C68 C69 H69 118.6 . . ?
C23 C58 C53 121.7(5) . . ?
C23 C58 H58 119.1 . . ?
C53 C58 H58 119.1 . . ?
C39 C74 H74 118.4 . . ?
C75 C74 C39 123.2(6) . . ?
C75 C74 H74 118.4 . . ?
C28 C68 H68 119.9 . . ?
C69 C68 C28 120.2(5) . . ?
C69 C68 H68 119.9 . . ?
C51 C50 H50 119.4 . . ?
C24 C50 C51 121.2(5) . . ?
C24 C50 H50 119.4 . . ?
C26 C25 H25 119.7 . . ?
C24 C25 C26 120.6(5) . . ?
C24 C25 H25 119.7 . . ?
C7 C44 H44 118.9 . . ?
C45 C44 C7 122.1(5) . . ?
C45 C44 H44 118.9 . . ?
C36 C75 H75 119.2 . . ?
C74 C75 C36 121.6(6) . . ?
C74 C75 H75 119.2 . . ?
C36 C37 H37 118.6 . . ?
C38 C37 C36 122.7(6) . . ?
C38 C37 H37 118.6 . . ?
C40 C41 H41 118.9 . . ?
C42 C41 C40 122.2(5) . . ?
C42 C41 H41 118.9 . . ?
C12 C48 H48 119.2 . . ?
C49 C48 C12 121.7(5) . . ?
C49 C48 H48 119.2 . . ?
C32 C70 H70 119.1 . . ?
C71 C70 C32 121.8(6) . . ?
C71 C70 H70 119.1 . . ?
C39 C38 H38 119.4 . . ?
C37 C38 C39 121.2(5) . . ?
C37 C38 H38 119.4 . . ?
C35 C71 H71 119.5 . . ?
C70 C71 C35 121.0(6) . . ?
C70 C71 H71 119.5 . . ?
C43 C42 H42 119.1 . . ?
C41 C42 C43 121.8(5) . . ?
C41 C42 H42 119.1 . . ?
C15 C49 H49 119.2 . . ?
C48 C49 C15 121.6(5) . . ?
C48 C49 H49 119.2 . . ?
C43 C72 H72 118.9 . . ?
C73 C72 C43 122.2(6) . . ?
C73 C72 H72 118.9 . . ?
C40 C73 H73 119.0 . . ?
C72 C73 C40 122.1(6) . . ?
C72 C73 H73 119.0 . . ?
O64 C65 H65A 109.5 . . ?
O64 C65 H65B 109.5 . . ?
O64 C65 H65C 109.5 . . ?
H65A C65 H65B 109.5 . . ?
H65A C65 H65C 109.5 . . ?
H65B C65 H65C 109.5 . . ?
O66 C67 H67A 109.5 . . ?
O66 C67 H67B 109.5 . . ?
O66 C67 H67C 109.5 . . ?
H67A C67 H67B 109.5 . . ?
H67A C67 H67C 109.5 . . ?
H67B C67 H67C 109.5 . . ?
Cl1 C1 Cl2 114.6(7) . . ?
Cl1 C1 H1A 108.6 . . ?
Cl1 C1 H1B 108.6 . . ?
Cl2 C1 H1A 108.6 . . ?
Cl2 C1 H1B 108.6 . . ?
H1A C1 H1B 107.6 . . ?
Cl3 C2 Cl4 113.1(12) . . ?
Cl3 C2 H2A 109.0 . . ?
Cl3 C2 H2B 109.0 . . ?
Cl4 C2 H2A 109.0 . . ?
Cl4 C2 H2B 109.0 . . ?
H2A C2 H2B 107.8 . . ?

loop_
_geom_torsion_atom_site_label_1
_geom_torsion_atom_site_label_2
_geom_torsion_atom_site_label_3
_geom_torsion_atom_site_label_4
_geom_torsion
_geom_torsion_site_symmetry_1
_geom_torsion_site_symmetry_2
_geom_torsion_site_symmetry_3
_geom_torsion_site_symmetry_4
_geom_torsion_publ_flag
O62 C19 C18 C57 178.3(4) . . . . ?
O62 C19 C18 C17 -8.0(6) . . . . ?
O62 C19 C20 O60 -4.5(7) . . . . ?
O62 C19 C20 C21 176.7(4) . . . . ?
O60 C20 C21 C52 -175.1(4) . . . . ?
O60 C20 C21 C22 12.5(6) . . . . ?
O66 C54 C55 O64 1.2(8) . . . . ?
O66 C54 C55 C56 174.0(5) . . . . ?
O66 C54 C53 C52 178.5(4) . . . . ?
O66 C54 C53 C58 -6.6(7) . . . . ?
C19 C18 C17 C16 -171.2(4) . . . . ?
C19 C20 C21 C52 3.7(7) . . . . ?
C19 C20 C21 C22 -168.7(5) . . . . ?
C13 C12 C11 C47 -23.9(7) . . . . ?
C13 C12 C11 C10 172.4(5) . . . . ?
C13 C12 C48 C49 10.8(8) . . . . ?
C13 C14 C15 C16 -157.6(5) . . . . ?
C13 C14 C15 C49 9.2(7) . . . . ?
C6 C7 C8 C46 28.5(7) . . . . ?
C6 C7 C8 C9 -165.0(5) . . . . ?
C6 C7 C44 C45 -11.4(8) . . . . ?
C6 C5 C4 C45 -11.2(8) . . . . ?
C6 C5 C4 C43 155.9(5) . . . . ?
C46 C47 C11 C12 -154.8(5) . . . . ?
C46 C47 C11 C10 9.8(8) . . . . ?
C46 C8 C9 C10 9.0(7) . . . . ?
C12 C13 C14 C15 1.8(8) . . . . ?
C12 C11 C10 C9 154.2(5) . . . . ?
C12 C48 C49 C15 0.2(9) . . . . ?
C57 C56 C55 O64 179.9(4) . . . . ?
C57 C56 C55 C54 6.8(7) . . . . ?
C57 C56 C59 C16 1.4(7) . . . . ?
C57 C18 C17 C16 2.5(7) . . . . ?
C57 C52 C21 C20 -5.2(6) . . . . ?
C57 C52 C21 C22 167.4(4) . . . . ?
C57 C52 C53 C54 6.9(7) . . . . ?
C57 C52 C53 C58 -168.2(4) . . . . ?
C56 C57 C18 C19 179.1(4) . . . . ?
C56 C57 C18 C17 5.3(6) . . . . ?
C56 C57 C52 C21 -172.9(4) . . . . ?
C56 C57 C52 C53 0.4(6) . . . . ?
C47 C46 C8 C7 158.3(5) . . . . ?
C47 C46 C8 C9 -9.2(7) . . . . ?
C47 C11 C10 C9 -9.9(8) . . . . ?
C23 C24 C50 C51 156.8(6) . . . . ?
C23 C24 C25 C26 -156.7(5) . . . . ?
C18 C19 C20 O60 -178.7(4) . . . . ?
C18 C19 C20 C21 2.6(7) . . . . ?
C18 C57 C56 C55 179.4(4) . . . . ?
C18 C57 C56 C59 -7.2(7) . . . . ?
C18 C57 C52 C21 0.5(6) . . . . ?
C18 C57 C52 C53 173.8(4) . . . . ?
C18 C17 C16 C15 160.3(4) . . . . ?
C18 C17 C16 C59 -8.1(7) . . . . ?
C14 C13 C12 C11 153.2(5) . . . . ?
C14 C13 C12 C48 -11.8(7) . . . . ?
C14 C15 C16 C17 -14.6(7) . . . . ?
C14 C15 C16 C59 153.7(5) . . . . ?
C14 C15 C49 C48 -10.3(8) . . . . ?
C7 C6 C5 C4 -1.8(8) . . . . ?
C7 C8 C9 C10 -157.9(5) . . . . ?
C15 C16 C59 C56 -162.5(5) . . . . ?
C5 C6 C7 C8 -151.2(5) . . . . ?
C5 C6 C7 C44 13.2(7) . . . . ?
C5 C4 C43 C42 14.4(8) . . . . ?
C5 C4 C43 C72 -153.2(6) . . . . ?
C20 C19 C18 C57 -7.3(7) . . . . ?
C20 C19 C18 C17 166.4(4) . . . . ?
C20 C21 C22 C23 172.6(5) . . . . ?
C11 C12 C48 C49 -154.5(5) . . . . ?
C11 C10 C9 C8 0.5(8) . . . . ?
C45 C4 C43 C42 -179.2(6) . . . . ?
C45 C4 C43 C72 13.2(8) . . . . ?
C52 C57 C56 C55 -7.2(6) . . . . ?
C52 C57 C56 C59 166.2(4) . . . . ?
C52 C57 C18 C19 5.7(6) . . . . ?
C52 C57 C18 C17 -168.1(4) . . . . ?
C52 C21 C22 C23 0.4(7) . . . . ?
C52 C53 C58 C23 1.1(8) . . . . ?
C54 C53 C58 C23 -173.8(5) . . . . ?
C55 C56 C59 C16 174.7(4) . . . . ?
C55 C54 C53 C52 -7.3(7) . . . . ?
C55 C54 C53 C58 167.6(5) . . . . ?
C17 C16 C59 C56 6.2(7) . . . . ?
C4 C45 C44 C7 -1.7(9) . . . . ?
C4 C43 C42 C41 -161.5(6) . . . . ?
C4 C43 C72 C73 161.9(7) . . . . ?
C29 C28 C27 C51 -29.1(8) . . . . ?
C29 C28 C27 C26 167.3(5) . . . . ?
C29 C28 C68 C69 10.6(8) . . . . ?
C21 C52 C53 C54 -179.7(4) . . . . ?
C21 C52 C53 C58 5.2(7) . . . . ?
C31 C32 C33 C34 156.6(5) . . . . ?
C31 C32 C70 C71 -157.2(6) . . . . ?
C31 C69 C68 C28 -0.5(9) . . . . ?
C8 C46 C47 C11 -0.2(8) . . . . ?
C8 C7 C44 C45 153.2(5) . . . . ?
C51 C27 C26 C25 -10.9(8) . . . . ?
C28 C29 C30 C31 -1.6(8) . . . . ?
C28 C27 C26 C25 152.8(5) . . . . ?
C22 C23 C24 C50 32.2(8) . . . . ?
C22 C23 C24 C25 -161.4(5) . . . . ?
C22 C23 C58 C53 -6.8(8) . . . . ?
C36 C35 C71 C70 158.3(6) . . . . ?
C36 C37 C38 C39 -0.5(8) . . . . ?
C53 C52 C21 C20 -178.6(4) . . . . ?
C53 C52 C21 C22 -6.0(7) . . . . ?
C53 C54 C55 O64 -172.3(4) . . . . ?
C53 C54 C55 C56 0.5(7) . . . . ?
C27 C51 C50 C24 0.0(9) . . . . ?
C27 C28 C68 C69 -152.2(5) . . . . ?
C27 C26 C25 C24 0.8(9) . . . . ?
C16 C15 C49 C48 156.8(5) . . . . ?
C32 C31 C30 C29 -153.6(5) . . . . ?
C32 C31 C69 C68 155.0(6) . . . . ?
C32 C70 C71 C35 2.7(9) . . . . ?
C61 O60 C20 C19 55.6(6) . . . . ?
C61 O60 C20 C21 -125.6(5) . . . . ?
C34 C35 C71 C70 -11.5(8) . . . . ?
C24 C23 C22 C21 -160.8(5) . . . . ?
C24 C23 C58 C53 160.6(5) . . . . ?
C59 C56 C55 O64 6.6(7) . . . . ?
C59 C56 C55 C54 -166.4(5) . . . . ?
C35 C36 C75 C74 -163.1(6) . . . . ?
C35 C36 C37 C38 164.7(5) . . . . ?
C35 C34 C33 C32 -0.8(9) . . . . ?
C30 C29 C28 C27 152.1(5) . . . . ?
C30 C29 C28 C68 -9.5(7) . . . . ?
C30 C31 C32 C33 23.2(8) . . . . ?
C30 C31 C32 C70 -172.8(5) . . . . ?
C30 C31 C69 C68 -10.3(8) . . . . ?
C43 C72 C73 C40 -0.7(14) . . . . ?
C40 C39 C74 C75 164.4(6) . . . . ?
C40 C39 C38 C37 -163.0(5) . . . . ?
C40 C41 C42 C43 1.1(10) . . . . ?
C39 C40 C41 C42 162.5(6) . . . . ?
C39 C40 C73 C72 -163.3(8) . . . . ?
C39 C74 C75 C36 -2.9(10) . . . . ?
C33 C32 C70 C71 7.4(9) . . . . ?
C33 C34 C35 C36 -159.4(5) . . . . ?
C33 C34 C35 C71 10.7(8) . . . . ?
C63 O62 C19 C18 -116.2(5) . . . . ?
C63 O62 C19 C20 69.4(6) . . . . ?
C69 C31 C32 C33 -141.0(6) . . . . ?
C69 C31 C32 C70 23.0(8) . . . . ?
C69 C31 C30 C29 11.4(8) . . . . ?
C58 C23 C22 C21 6.0(8) . . . . ?
C58 C23 C24 C50 -134.8(5) . . . . ?
C58 C23 C24 C25 31.6(8) . . . . ?
C74 C39 C38 C37 5.1(8) . . . . ?
C68 C28 C27 C51 132.5(6) . . . . ?
C68 C28 C27 C26 -31.1(7) . . . . ?
C50 C51 C27 C28 -153.9(6) . . . . ?
C50 C51 C27 C26 10.6(8) . . . . ?
C50 C24 C25 C26 9.9(8) . . . . ?
C25 C24 C50 C51 -10.2(8) . . . . ?
C44 C7 C8 C46 -135.1(5) . . . . ?
C44 C7 C8 C9 31.4(8) . . . . ?
C44 C45 C4 C5 13.0(8) . . . . ?
C44 C45 C4 C43 -154.4(5) . . . . ?
C75 C36 C35 C34 171.1(5) . . . . ?
C75 C36 C35 C71 1.7(8) . . . . ?
C75 C36 C37 C38 -5.7(8) . . . . ?
C37 C36 C35 C34 1.3(8) . . . . ?
C37 C36 C35 C71 -168.1(5) . . . . ?
C37 C36 C75 C74 7.3(8) . . . . ?
C41 C40 C39 C74 157.0(6) . . . . ?
C41 C40 C39 C38 -35.8(9) . . . . ?
C41 C40 C73 C72 8.1(11) . . . . ?
C48 C12 C11 C47 140.6(5) . . . . ?
C48 C12 C11 C10 -23.0(7) . . . . ?
C70 C32 C33 C34 -8.4(8) . . . . ?
C38 C39 C74 C75 -3.5(9) . . . . ?
C42 C43 C72 C73 -6.7(11) . . . . ?
C49 C15 C16 C17 179.0(5) . . . . ?
C49 C15 C16 C59 -12.7(7) . . . . ?
C72 C43 C42 C41 6.5(9) . . . . ?
C73 C40 C39 C74 -32.6(9) . . . . ?
C73 C40 C39 C38 134.6(7) . . . . ?
C73 C40 C41 C42 -8.3(10) . . . . ?
C65 O64 C55 C56 85.1(6) . . . . ?
C65 O64 C55 C54 -101.9(7) . . . . ?
C67 O66 C54 C55 44.8(9) . . . . ?
C67 O66 C54 C53 -141.4(6) . . . . ?

_shelx_res_file                  
;
TITL exp_22595_auto_a.res in Cc
    exp_22595_auto.res
    created by SHELXL-2018/3 at 20:47:26 on 31-Oct-2024
REM Old TITL exp_22595_auto in C2/c
REM SHELXT solution in Cc
REM R1 0.160, Rweak 0.097, Alpha 0.001, Orientation as input
REM Flack x = 0.104 ( 0.184 ) from Parsons' quotients
REM Formula found by SHELXT: C69 O66
CELL 1.54184 33.5055 10.023 14.784 90 96.225 90
ZERR 4 0.0011 0.0003 0.0004 0 0.003 0
LATT -7
SYMM +X,-Y,0.5+Z
SFAC C H Cl O
UNIT 276 200 8 16
SIMU 0.004 0.01 2 C2 Cl3 Cl4 C1 Cl1 Cl2
DFIX 1.75 0.001 Cl4 C2 Cl3 C2

L.S. 50
PLAN  5
SIZE 0.3 0.3 0.35
TEMP -173(2)
CONF
MORE -1
BOND $H
fmap 2
acta
SHEL 999 0.837
OMIT 4 8 -8
OMIT 10 10 -7
OMIT 3 9 -7
OMIT 3 11 -4
OMIT 11 11 -5
OMIT 6 8 -8
OMIT 2 8 -7
OMIT -3 11 1
OMIT 3 11 -3
OMIT 0 10 -5
OMIT 5 9 -7
REM <olex2.extras>
REM <HklSrc "%.\\exp_22595_auto.hkl">
REM </olex2.extras>

WGHT    0.108600    2.874600
FVAR       0.29936   0.75422
O62   4    0.600172    0.386208    0.826759    11.00000    0.04152    0.04197 =
         0.02655    0.00027   -0.00428   -0.00454
O60   4    0.517807    0.347092    0.853824    11.00000    0.04638    0.04333 =
         0.02790   -0.00150    0.00102   -0.00945
O64   4    0.555958    0.160504    0.359149    11.00000    0.08652    0.03332 =
         0.02852   -0.00364    0.00833    0.00139
O66   4    0.473841    0.121826    0.390931    11.00000    0.06660    0.05255 =
         0.04842   -0.01774   -0.02491    0.01402
C19   1    0.572108    0.337173    0.759065    11.00000    0.04232    0.02738 =
         0.02795    0.00049   -0.00502   -0.00098
C13   1    0.707420    0.631718    0.544017    11.00000    0.02703    0.05527 =
         0.03262   -0.00363   -0.00435    0.00135
AFIX  43
H13   2    0.719527    0.702058    0.580324    11.00000   -1.20000
AFIX   0
C6    1    0.663115    1.190961    0.244302    11.00000    0.04844    0.03957 =
         0.03464   -0.00464    0.00309   -0.01681
AFIX  43
H6    2    0.680206    1.235771    0.290018    11.00000   -1.20000
AFIX   0
C46   1    0.694340    0.980169    0.372376    11.00000    0.04243    0.04625 =
         0.03502   -0.00925    0.00406   -0.01336
AFIX  43
H46   2    0.685752    1.061651    0.396784    11.00000   -1.20000
AFIX   0
C12   1    0.711069    0.629359    0.450248    11.00000    0.02423    0.05654 =
         0.03616   -0.00065    0.00263    0.00417
C57   1    0.558424    0.259905    0.601482    11.00000    0.04834    0.02089 =
         0.03084    0.00104   -0.00232    0.00427
C56   1    0.571165    0.237485    0.514598    11.00000    0.05572    0.02510 =
         0.03017    0.00428    0.00272    0.00632
C47   1    0.704222    0.874046    0.430188    11.00000    0.03763    0.05035 =
         0.02928   -0.00565    0.00063   -0.00837
AFIX  43
H47   2    0.702358    0.884479    0.493460    11.00000   -1.20000
AFIX   0
C23   1    0.434467    0.255598    0.629925    11.00000    0.04687    0.03474 =
         0.03697   -0.00208   -0.00410   -0.00181
C18   1    0.585877    0.313531    0.671784    11.00000    0.04357    0.02366 =
         0.03452    0.00571   -0.00435    0.00725
C14   1    0.686235    0.532083    0.584709    11.00000    0.03436    0.04736 =
         0.03246    0.00482   -0.00132    0.00815
AFIX  43
H14   2    0.683469    0.536857    0.647903    11.00000   -1.20000
AFIX   0
C7    1    0.673448    1.061795    0.217217    11.00000    0.04285    0.03785 =
         0.03485   -0.00516    0.00872   -0.01867
C15   1    0.669110    0.425660    0.533339    11.00000    0.03924    0.03853 =
         0.03758   -0.00137    0.00175    0.01649
C5    1    0.629051    1.253224    0.206272    11.00000    0.06251    0.03479 =
         0.03803   -0.00583    0.01803   -0.01642
AFIX  43
H5    2    0.622727    1.339233    0.227653    11.00000   -1.20000
AFIX   0
C20   1    0.532451    0.323214    0.772528    11.00000    0.04421    0.02857 =
         0.02582    0.00038   -0.00186   -0.00378
C11   1    0.716859    0.752056    0.398007    11.00000    0.02345    0.05261 =
         0.03774   -0.00581    0.00102   -0.00119
C45   1    0.618408    1.078485    0.097529    11.00000    0.06320    0.03303 =
         0.02927   -0.00365   -0.00176   -0.00579
AFIX  43
H45   2    0.605131    1.044328    0.042322    11.00000   -1.20000
AFIX   0
C52   1    0.517535    0.242176    0.615425    11.00000    0.04563    0.02488 =
         0.02862    0.00034   -0.00410    0.00193
C54   1    0.503313    0.162770    0.455909    11.00000    0.05110    0.03263 =
         0.03525   -0.00525   -0.01112    0.00498
C55   1    0.542867    0.181008    0.442833    11.00000    0.06257    0.02872 =
         0.02892   -0.00036   -0.00186    0.00687
C17   1    0.624255    0.354082    0.652305    11.00000    0.04483    0.03036 =
         0.03244    0.00120   -0.00069    0.00925
AFIX  43
H17   2    0.643037    0.386752    0.699910    11.00000   -1.20000
AFIX   0
C4    1    0.603003    1.193938    0.136354    11.00000    0.06164    0.03213 =
         0.02832    0.00263    0.00733   -0.01052
C29   1    0.282271    0.660969    0.546853    11.00000    0.02388    0.05497 =
         0.04206   -0.00652    0.00158   -0.00243
AFIX  43
H29   2    0.279889    0.668050    0.610121    11.00000   -1.20000
AFIX   0
C21   1    0.503294    0.278309    0.698907    11.00000    0.04346    0.02339 =
         0.03412    0.00256   -0.00309   -0.00131
C31   1    0.277759    0.766223    0.397603    11.00000    0.02653    0.04903 =
         0.04437   -0.00638   -0.01082    0.00340
C8    1    0.696704    0.970260    0.278566    11.00000    0.03579    0.04750 =
         0.03446   -0.00437    0.00529   -0.01478
C51   1    0.347840    0.490034    0.636501    11.00000    0.04301    0.03825 =
         0.03773   -0.00668   -0.00134   -0.00038
AFIX  43
H51   2    0.342530    0.571750    0.665476    11.00000   -1.20000
AFIX   0
C28   1    0.294226    0.541004    0.511685    11.00000    0.02622    0.04693 =
         0.04442    0.00315   -0.00151   -0.00551
C22   1    0.462095    0.284744    0.704636    11.00000    0.04667    0.03133 =
         0.03187    0.00087    0.00086   -0.00288
AFIX  43
H22   2    0.452667    0.309496    0.760596    11.00000   -1.20000
AFIX   0
C36   1    0.361378    1.152268    0.212457    11.00000    0.04314    0.04031 =
         0.04117    0.00409   -0.00470    0.01369
C53   1    0.489097    0.200378    0.540919    11.00000    0.04889    0.02734 =
         0.03415   -0.00169   -0.00648    0.00409
C27   1    0.320278    0.441855    0.565496    11.00000    0.03398    0.04639 =
         0.03950   -0.00141    0.00360   -0.00743
C16   1    0.635140    0.346753    0.562890    11.00000    0.04377    0.02962 =
         0.03714    0.00129    0.00134    0.01065
C32   1    0.285748    0.887851    0.344836    11.00000    0.03199    0.05268 =
         0.04535   -0.00199   -0.00718    0.00970
C26   1    0.325804    0.313378    0.536229    11.00000    0.03378    0.03920 =
         0.04525   -0.00421   -0.00070   -0.01032
AFIX  43
H26   2    0.305425    0.271829    0.496184    11.00000   -1.20000
AFIX   0
C61   1    0.525490    0.476032    0.893808    11.00000    0.04634    0.05423 =
         0.04000   -0.01165    0.00581    0.00066
AFIX 137
H61A  2    0.514319    0.545014    0.851396    11.00000   -1.50000
H61B  2    0.554523    0.489224    0.906908    11.00000   -1.50000
H61C  2    0.512885    0.482050    0.950467    11.00000   -1.50000
AFIX   0
C34   1    0.324321    1.091911    0.343728    11.00000    0.05121    0.04130 =
         0.04589   -0.00515   -0.00349    0.01114
AFIX  43
H34   2    0.335809    1.166602    0.376469    11.00000   -1.20000
AFIX   0
C24   1    0.391263    0.301260    0.624339    11.00000    0.04000    0.03854 =
         0.03983    0.00391   -0.00353   -0.00373
C59   1    0.608609    0.282008    0.496802    11.00000    0.05744    0.02880 =
         0.03111   -0.00065    0.00427    0.01053
AFIX  43
H59   2    0.616684    0.268362    0.437855    11.00000   -1.20000
AFIX   0
C35   1    0.328785    1.079973    0.252298    11.00000    0.04255    0.03857 =
         0.04639    0.00046   -0.00952    0.01604
C30   1    0.273827    0.769628    0.491634    11.00000    0.02759    0.05176 =
         0.04650   -0.00580    0.00008    0.00712
AFIX  43
H30   2    0.265049    0.849742    0.517549    11.00000   -1.20000
AFIX   0
C43   1    0.560341    1.229269    0.118030    11.00000    0.05994    0.03840 =
         0.03298    0.00116    0.00542   -0.00950
C40   1    0.475909    1.251125    0.125702    11.00000    0.05348    0.04707 =
         0.03772   -0.00101   -0.00497    0.00756
C39   1    0.434674    1.238406    0.148345    11.00000    0.05928    0.03679 =
         0.04257   -0.00199   -0.00340    0.00755
C33   1    0.303566    0.998045    0.389008    11.00000    0.04067    0.04479 =
         0.04753   -0.00606   -0.00484    0.00799
AFIX  43
H33   2    0.301494    1.009556    0.452111    11.00000   -1.20000
AFIX   0
C63   1    0.608659    0.297405    0.902271    11.00000    0.03605    0.05071 =
         0.03571    0.00796   -0.00814    0.00021
AFIX 137
H63A  2    0.622708    0.218464    0.882745    11.00000   -1.50000
H63B  2    0.583454    0.270044    0.924803    11.00000   -1.50000
H63C  2    0.625625    0.342933    0.950942    11.00000   -1.50000
AFIX   0
C10   1    0.725168    0.748775    0.306762    11.00000    0.02215    0.05562 =
         0.04349   -0.00513    0.00394   -0.00104
AFIX  43
H10   2    0.737833    0.672394    0.284706    11.00000   -1.20000
AFIX   0
C9    1    0.715340    0.853732    0.248992    11.00000    0.03527    0.05630 =
         0.03158   -0.01018    0.00914   -0.00952
AFIX  43
H9    2    0.721186    0.848052    0.187652    11.00000   -1.20000
AFIX   0
C69   1    0.283444    0.640051    0.362102    11.00000    0.03864    0.05747 =
         0.04158   -0.00576   -0.00807   -0.00514
AFIX  43
H69   2    0.281823    0.629989    0.297912    11.00000   -1.20000
AFIX   0
C58   1    0.448135    0.207456    0.551036    11.00000    0.05036    0.03647 =
         0.03925   -0.00522   -0.01275    0.00106
AFIX  43
H58   2    0.429189    0.178495    0.502542    11.00000   -1.20000
AFIX   0
C74   1    0.405442    1.167051    0.094105    11.00000    0.05758    0.06910 =
         0.03756   -0.01524    0.00101    0.00816
AFIX  43
H74   2    0.410443    1.144622    0.033925    11.00000   -1.20000
AFIX   0
C68   1    0.291268    0.529786    0.415586    11.00000    0.03727    0.04407 =
         0.03919   -0.00754   -0.00811   -0.00678
AFIX  43
H68   2    0.294733    0.445387    0.388257    11.00000   -1.20000
AFIX   0
C50   1    0.382544    0.420224    0.664748    11.00000    0.04857    0.03898 =
         0.03634   -0.00448   -0.00410   -0.00260
AFIX  43
H50   2    0.400710    0.454809    0.712850    11.00000   -1.20000
AFIX   0
C25   1    0.361164    0.243046    0.564815    11.00000    0.04723    0.03256 =
         0.04401   -0.00297   -0.00099   -0.00791
AFIX  43
H25   2    0.364594    0.154893    0.543350    11.00000   -1.20000
AFIX   0
C44   1    0.651759    1.014879    0.137092    11.00000    0.05586    0.03587 =
         0.03221   -0.00410    0.01017   -0.01043
AFIX  43
H44   2    0.660608    0.936192    0.109504    11.00000   -1.20000
AFIX   0
C75   1    0.370107    1.127991    0.123182    11.00000    0.05279    0.05204 =
         0.04447   -0.01032   -0.00878    0.00858
AFIX  43
H75   2    0.350858    1.083168    0.082051    11.00000   -1.20000
AFIX   0
C37   1    0.389032    1.232150    0.264796    11.00000    0.06321    0.04513 =
         0.03562   -0.00255   -0.00641    0.00586
AFIX  43
H37   2    0.383274    1.258348    0.323758    11.00000   -1.20000
AFIX   0
C41   1    0.502554    1.353065    0.156061    11.00000    0.06406    0.02776 =
         0.06419   -0.00960   -0.00112    0.00568
AFIX  43
H41   2    0.492150    1.432506    0.179563    11.00000   -1.20000
AFIX   0
C48   1    0.699553    0.513174    0.404485    11.00000    0.04711    0.04888 =
         0.04397   -0.00270    0.01218    0.01169
AFIX  43
H48   2    0.705828    0.501546    0.343841    11.00000   -1.20000
AFIX   0
C70   1    0.285193    0.886126    0.250487    11.00000    0.04878    0.05378 =
         0.04287   -0.00334   -0.01544    0.00232
AFIX  43
H70   2    0.270552    0.818105    0.216649    11.00000   -1.20000
AFIX   0
C38   1    0.424383    1.274710    0.234556    11.00000    0.05219    0.04048 =
         0.04097   -0.00039   -0.00606    0.00685
AFIX  43
H38   2    0.442118    1.329640    0.272764    11.00000   -1.20000
AFIX   0
C71   1    0.305386    0.980796    0.204688    11.00000    0.05384    0.05357 =
         0.03793    0.00130   -0.01111    0.00741
AFIX  43
H71   2    0.303412    0.978756    0.140114    11.00000   -1.20000
AFIX   0
C42   1    0.543168    1.342265    0.153062    11.00000    0.06952    0.03142 =
         0.05839   -0.00697    0.00212   -0.00473
AFIX  43
H42   2    0.560089    1.413672    0.175449    11.00000   -1.20000
AFIX   0
C49   1    0.679206    0.413735    0.444499    11.00000    0.05238    0.04198 =
         0.04827   -0.00501    0.01171    0.01158
AFIX  43
H49   2    0.671857    0.335107    0.410859    11.00000   -1.20000
AFIX   0
C72   1    0.533377    1.135071    0.077805    11.00000    0.06192    0.06735 =
         0.06985   -0.04028    0.01250   -0.00985
AFIX  43
H72   2    0.543490    1.061119    0.047180    11.00000   -1.20000
AFIX   0
C73   1    0.492937    1.145597    0.080974    11.00000    0.05797    0.07151 =
         0.07562   -0.04001    0.00787   -0.01395
AFIX  43
H73   2    0.475794    1.079282    0.051938    11.00000   -1.20000
AFIX   0
C65   1    0.575789    0.042341    0.346992    11.00000    0.09311    0.04392 =
         0.04615    0.00378    0.02514    0.00260
AFIX 137
H65A  2    0.582637    0.037264    0.284299    11.00000   -1.50000
H65B  2    0.558403   -0.032883    0.358811    11.00000   -1.50000
H65C  2    0.600417    0.038684    0.389227    11.00000   -1.50000
AFIX   0
C67   1    0.479205    0.015808    0.331438    11.00000    0.06437    0.05456 =
         0.07136   -0.01576   -0.01713   -0.00131
AFIX 137
H67A  2    0.495090    0.046312    0.283519    11.00000   -1.50000
H67B  2    0.452958   -0.015602    0.303917    11.00000   -1.50000
H67C  2    0.493311   -0.057323    0.365331    11.00000   -1.50000
AFIX   0

PART 1
CL1   3    0.388706    0.791627    0.356282    21.00000    0.08210    0.13049 =
         0.05301   -0.00828    0.00531    0.04965
CL2   3    0.424811    0.546386    0.431256    21.00000    0.08754    0.07334 =
         0.06317   -0.01077    0.01059   -0.01369
C1    1    0.381271    0.635483    0.400618    21.00000    0.06902    0.09690 =
         0.06918   -0.02186    0.00875   -0.01987
AFIX  23
H1A   2    0.364001    0.583177    0.354989    21.00000   -1.20000
H1B   2    0.366621    0.645633    0.454874    21.00000   -1.20000
AFIX   0

PART 2
CL3   3    0.406693    0.473806    0.404073   -21.00000    0.08049    0.08729 =
         0.08458   -0.00669    0.00712   -0.02035
CL4   3    0.387379    0.756070    0.376988   -21.00000    0.06273    0.10021 =
         0.08034   -0.02664    0.00350   -0.01683
C2    1    0.398603    0.627245    0.455534   -21.00000    0.07358    0.09529 =
         0.07388   -0.01593    0.00667   -0.01850
AFIX  23
H2A   2    0.422935    0.651612    0.496242   -21.00000   -1.20000
H2B   2    0.376167    0.617772    0.493470   -21.00000   -1.20000
AFIX   0
HKLF 4


REM  exp_22595_auto_a.res in Cc
REM wR2 = 0.1721, GooF = S = 1.042, Restrained GooF = 1.050 for all data
REM R1 = 0.0639 for 6121 Fo > 4sig(Fo) and 0.0693 for all 6803 data
REM 708 parameters refined using 64 restraints

END

WGHT      0.1099      2.7125

REM Highest difference peak  0.405,  deepest hole -0.374,  1-sigma level  0.075
Q1    1   0.5530  0.0543  0.3030  11.00000  0.05    0.41
Q2    1   0.4630  0.0106  0.3872  11.00000  0.05    0.36
Q3    1   0.4072  0.8736  0.3738  11.00000  0.05    0.34
Q4    1   0.3257  0.3745  0.5425  11.00000  0.05    0.30
Q5    1   0.3695  1.1310  0.1974  11.00000  0.05    0.30
;
_shelx_res_checksum              91201
_olex2_submission_special_instructions 'No special instructions were received'
_oxdiff_exptl_absorpt_empirical_details 
;
Empirical correction (ABSPACK) includes:
- Absorption correction using spherical harmonics
- Frame scaling
;
_oxdiff_exptl_absorpt_empirical_full_max 1.976
_oxdiff_exptl_absorpt_empirical_full_min 0.308
